# Supplementary material for: The TaSnRK1‐TabHLH489 module integrates brassinosteroid and sugar signalling to regulate the grain length in bread wheat
Source: Plant Biotechnol J. 2024 Feb 27;22(7):1989–2006. doi: 10.1111/pbi.14319 (PMC11182588; doi:10.1111/pbi.14319)
Supplement: Supplementary file 18 — Table S1 DEGs in seeds of Fielder and OE‐TabHLH489 at the 5‐DPA stage. [file PBI-22-1989-s004.xlsx]

## Sheet: Table S1
Table S1 DEGs in seeds of Fielder and OE-TabHLH489 at 5-DPA stage.
Gene_id	TPM_OE-TabHLH489-1	TPM_OE-TabHLH489-2	TPM_OE-TabHLH489-3	TPM_Fielder-1	TPM_Fielder-2	TPM_Fielder-3	Diffexp_log2fc_Fielder-vs-OE-TabHLH489	Diffexp_deseq2_qvalue_Fielder-vs-OE-TabHLH489
TraesCS6B02G369500	75.22	108.99	127.25	70.35	67.75	36.68	0.788125	0.0499743
TraesCS1B02G337400	0.37	0.66	0.65	1.64	1.93	0.96	-1.44241	0.049791
TraesCS5B02G388800	8.58	5.35	4.91	8.25	9.66	11.46	-0.661781	0.0497063
TraesCS4A02G218100	0.7	0.44	0.63	1.32	1.21	1.35	-1.13235	0.0489266
TraesCS7B02G316300	1.7	2.11	2.98	1.21	1.42	0.97	0.899666	0.0488844
TraesCS5A02G095200	2.7	1.92	2.03	0.83	1.03	1.24	1.07557	0.0486482
TraesCS6D02G256700	0.35	0.42	0.37	0.03	0	0.09	3.13691	0.0486324
TraesCS2B02G430000	1.34	1.12	1.38	1.9	2.06	2.73	-0.82726	0.0485995
TraesCS6B02G062400	1.75	2.29	2.24	4.61	3.25	2.61	-0.723982	0.0482507
TraesCS6B02G351300	4.19	4.34	3.8	2.36	2.79	2.8	0.622316	0.0482507
TraesCS6A02G365300	8.23	5.28	4.77	8.78	9.01	9.43	-0.59166	0.0481486
TraesCSU02G093100	2.17	1.68	1.95	1.29	1.4	1.13	0.587609	0.0481349
TraesCS4D02G245400	4.29	4.09	3.75	2.88	1.65	2.29	0.808419	0.0480764
TraesCS2A02G578500	330.21	527.3	594.83	280.37	220.55	158.69	1.1132	0.047775
TraesCS2B02G346900	29.09	31.89	22.88	33.18	44.11	46.59	-0.586257	0.0477738
TraesCS5D02G103200	31.09	34.74	34.71	21.52	14.97	25.94	0.656479	0.0475185
TraesCS2A02G194500	10.3	9.63	9.3	5.18	5.07	8.11	0.656857	0.0474833
TraesCS5D02G205100	6.14	3.94	3.83	3.15	2.89	2.65	0.665541	0.0474314
TraesCS1B02G117500	1.64	1.93	1.27	0.33	0.49	0.47	1.89791	0.0474314
TraesCS2D02G214100	0.94	1.17	1.14	0.48	0.54	0.48	1.15188	0.0469054
TraesCS3D02G322200	0.57	0.97	0.91	0.35	0.36	0.28	1.33072	0.0469054
TraesCS3D02G370100	2.95	3.82	2.8	4.26	6.43	6.99	-0.912367	0.0467859
TraesCS1D02G352200	2.63	1.98	2.04	4.63	4.09	4.16	-0.975777	0.0466843
TraesCS5A02G276200	3.76	6.18	5.38	8.48	8.2	7	-0.639133	0.0466039
TraesCS7D02G354900	2.47	1.58	2.21	2.89	3.61	3.19	-0.646144	0.0463794
TraesCS7D02G401000	0.76	1.53	0.75	0.17	0.52	0.29	1.62785	0.0463708
TraesCS2A02G461800	0.79	0.92	0.64	0.33	0.34	0.45	1.04592	0.0460328
TraesCS4A02G107000	11.4	14.05	16.6	21.27	19.32	26.71	-0.704691	0.0460184
TraesCS3D02G143300	3.57	3.37	3.1	1.61	2.13	2.3	0.713865	0.0460184
TraesCS1D02G062100	6.99	5.22	4.15	7.9	12.06	11.57	-0.973228	0.0459618
TraesCS3A02G438800	1.24	1.45	1.01	0.55	0.34	0.28	1.64552	0.0457187
TraesCS2A02G380900	1.12	1.14	0.97	0.38	0.62	0.56	1.06175	0.0455911
TraesCS5A02G018800	5.05	7.19	5.67	8.82	11.63	10.19	-0.790932	0.0454791
TraesCS5A02G004700	0.56	0.43	0.27	0	0.07	0	4.05936	0.0454791
TraesCS2D02G483300	2.77	4.17	3.96	5.56	5.54	5.68	-0.634738	0.0454066
TraesCS3D02G477300	0.25	0.38	0.29	0	0	0	4.98973	0.0453424
TraesCS3B02G356700	0.3	0.82	0.84	0.2	0.27	0.09	1.79333	0.0450496
TraesCS2B02G238200	2.43	2.5	2.28	1.41	1.2	0.84	1.05826	0.0450211
TraesCS7D02G541100	0	0.07	0	0.77	0.56	0.53	-4.63226	0.0446713
TraesCS5A02G214600	0.43	0.64	0.51	0.19	0	0.15	2.40599	0.0445724
TraesCS1B02G454600	0.42	0.31	0.57	0.05	0.13	0.11	2.21044	0.0442914
TraesCS3D02G133200	2.65	1.98	1.89	0.71	0.62	1.13	1.41918	0.0442831
TraesCS7A02G426700	1.04	0.84	0.44	0.3	0	0	3.03171	0.0442831
TraesCS4D02G338000	0.11	0.03	0	0.31	0.39	0.35	-2.95224	0.0440907
TraesCS3D02G332100	4.22	3.25	4.37	2.58	2.23	1.98	0.788973	0.0440353
TraesCS3A02G072900	0.88	0.92	0.91	0.45	0.27	0.44	1.21498	0.0440023
TraesCS1D02G013800	0.31	0.14	0.31	0	0.04	0.02	3.51774	0.0440023
TraesCS2D02G204700	1.37	1.17	0.95	0.38	0.7	0.56	1.08895	0.0437589
TraesCS4B02G054400	3.28	4.36	4.54	8.13	6.28	5.19	-0.708153	0.0436211
TraesCS4B02G059500	1.35	1.07	1.23	0.64	0.43	0.63	1.08447	0.0434991
TraesCS3D02G102400	0.9	0.39	0.8	0.11	0.2	0.21	2.10543	0.0432994
TraesCS7A02G178200	4.38	1.64	1.22	1.01	0.69	0.91	1.46537	0.043278
TraesCS3A02G416800	1.89	3.27	3.3	0.55	1.56	0.98	1.43823	0.0432483
TraesCS3D02G113200	1.22	1.01	1.26	0.3	0.23	0.15	2.35085	0.0428992
TraesCS5D02G450900	1.82	0.62	0.53	0.29	0.12	0.2	2.34917	0.042899
TraesCS3D02G414200	6.84	7.65	6.06	11.11	10.01	10.75	-0.651537	0.0428631
TraesCS6D02G249100	11.9	11.66	9.92	4.89	5.95	6.22	0.952959	0.0426974
TraesCS2A02G587000	9.22	10.21	9.86	5.69	6.65	6.38	0.600984	0.0426922
TraesCS7D02G055000	1.18	1.35	1.18	2.58	1.98	1.98	-0.837304	0.0424693
TraesCS4D02G261300	9.31	15.75	12.22	19.45	19.11	18.54	-0.628657	0.0424515
TraesCS6A02G088000	1.68	2.22	2.06	0.78	1.03	0.56	1.34038	0.0423852
TraesCS3D02G467600	0.93	0.93	1.46	0.4	0.32	0.47	1.46353	0.0423517
TraesCS2D02G021500	0.22	0.49	0.29	0	0	0.04	4.6644	0.0419147
TraesCS7D02G552000	2.05	0.51	1.12	0.12	0.32	0.37	2.13967	0.0418414
TraesCS2D02G183400	0.7	0.31	0.29	0.67	1.01	1.19	-1.17994	0.0418183
TraesCS2A02G145800	0.27	0.34	0.23	0.02	0.06	0.04	2.73987	0.0418183
TraesCS5B02G187600	3.07	2.13	2.2	4.48	4.39	6.21	-1.05539	0.0406599
TraesCS4B02G222500	3.5	4.07	3.86	2.54	1.75	2.44	0.746462	0.0406599
TraesCS7D02G351300	3.8	4.17	4.06	1.59	1.35	2.33	1.18568	0.0406599
TraesCS4B02G294300	0.21	0.3	0.45	0	0.04	0	4.66682	0.0406599
TraesCS5A02G214800	0.4	0.74	0.43	0.1	0.03	0.15	2.5163	0.0404692
TraesCS5A02G018400	34.74	57.05	51.14	27.43	18.26	13.39	1.25374	0.0404171
TraesCS7B02G407100	3.24	1.11	0.63	0.27	0.28	0.67	1.98187	0.040375
TraesCS2B02G005000	0.34	0.32	0.28	0.08	0.14	0.06	1.71811	0.0402195
TraesCS2D02G150400	0.31	0.53	0.24	0.06	0	0.03	3.54553	0.0401442
TraesCS6D02G185900	0.58	0.73	0.51	1.42	1.12	1.13	-1.02714	0.0399447
TraesCS3A02G293700	0	0.12	0.1	0.53	0.63	0.43	-2.96366	0.0398431
TraesCS5A02G365300	2.97	2.86	2.88	1.73	1.88	1.65	0.709676	0.0398431
TraesCS6A02G003500	64.26	104.06	97.83	64.2	50.27	51.94	0.64122	0.0397863
TraesCS5B02G498100	2.31	2.5	2.78	0.9	1.12	0.99	1.33687	0.0395812
TraesCS5A02G132700	1.46	1.25	0.97	0.5	0.39	0.51	1.38277	0.0394253
TraesCS1A02G383800	0.65	2.09	1.8	0.37	0.28	0.18	2.46004	0.0392028
TraesCS7A02G500000	2.2	0.28	0.28	0.14	0.13	0.14	2.84351	0.0392028
TraesCS3D02G084600	0.97	0.66	1.25	0.42	0.14	0.33	1.67493	0.0389155
TraesCS1D02G034500	0.28	0	0.03	0.49	0.58	0.56	-2.45349	0.0388229
TraesCS2D02G198800	1.32	0.99	1.12	1.66	2.37	2.72	-0.99346	0.0387035
TraesCS3A02G395800	1.42	0.99	1.4	0.48	0.71	0.48	1.17839	0.0385029
TraesCS3A02G309000	2.22	1.86	2.42	1.06	0.9	0.82	1.19251	0.0381719
TraesCS4D02G350300	19.11	12.24	11.7	20.33	22.59	21.52	-0.604744	0.0381474
TraesCS2A02G024100	24.58	44.64	35.45	17.71	19.42	20.59	0.835147	0.0379563
TraesCS6B02G283100	23.15	24.16	22.01	11.13	17.56	15.84	0.618182	0.037702
TraesCS5A02G314800	4.15	3.35	3.16	1.59	2.24	2.07	0.835851	0.037702
TraesCS2B02G502800	211.18	331.87	348.64	169.74	166.48	116.27	0.954979	0.0375491
TraesCS2D02G066000	5.82	6.02	5.61	3.25	3.5	3.55	0.745898	0.0375131
TraesCS3A02G505700	0.63	0.42	0.46	1.22	0.93	1.05	-1.12202	0.0374298
TraesCS6D02G245800	2.94	2.1	2.02	0.72	1.23	1.38	1.07437	0.0373443
TraesCS1D02G103500	0.5	0.76	0.59	0.13	0.32	0.15	1.63666	0.0372536
TraesCS2B02G594900	12.53	7.81	7.19	4.61	6.52	5.88	0.677003	0.0372365
TraesCS3B02G321700	0	0	0	0.71	0.6	0.9	-5.06066	0.0370604
TraesCS4A02G484600	2.12	0.88	1.21	2.04	2.85	2.91	-0.919394	0.0368493
TraesCS6B02G354900	0.92	0.52	0.66	1.32	1.32	1.35	-0.914735	0.0368062
TraesCS6A02G060800	1.9	1.97	2.44	4.36	3.1	3.01	-0.734534	0.036664
TraesCS2B02G284700	0.55	0.94	0.43	1.61	1.97	1.7	-1.4647	0.0357551
TraesCS6D02G158400	2.24	1.79	1.61	0.83	0.86	1.26	0.929261	0.0355954
TraesCS1D02G184500	1.87	1.59	1.87	2.35	3.85	3.37	-0.869444	0.0354852
TraesCS2D02G350600	4.02	3.71	2.54	2.02	1.45	1.69	0.98699	0.0354852
TraesCS3B02G371200	1.91	2.03	1.96	0.96	0.78	0.75	1.23568	0.0354852
TraesCS1A02G411100	2.18	1.48	1.55	2.38	3.11	3.69	-0.84943	0.0353857
TraesCS6D02G174100	0.13	0.26	0.26	0.65	0.8	0.73	-1.80032	0.0353683
TraesCS3D02G140900	2.59	1.38	1.41	0.52	0.9	0.88	1.19706	0.0353683
TraesCS2B02G603600	2.05	2.87	2.65	1.36	1.1	1.11	1.09565	0.0353273
TraesCS7A02G330900	3.57	3.55	2.92	5.06	4.95	4.99	-0.594773	0.0352982
TraesCS7A02G374000	5.63	4.43	4.77	3.35	3.6	2.76	0.59542	0.0352434
TraesCS4B02G015300	2.62	2.28	2.19	1.32	1.01	1.51	0.869787	0.0350606
TraesCS2D02G540500	1.18	0.96	1.1	0.3	0.35	0.06	2.189	0.0347396
TraesCS2B02G187500	2.32	2.43	2.1	1.21	0.94	0.81	1.19823	0.0346617
TraesCS1D02G254000	2.74	3.19	2.47	1.5	1.74	1.9	0.69945	0.0343066
TraesCS2D02G031000	0.89	0.68	0.91	0.3	0.21	0.08	2.06502	0.0341041
TraesCS6A02G126000	3.63	2.37	2.35	1.55	1.22	1.55	0.945917	0.0340851
TraesCS5A02G335500	1.91	1.84	2.01	1.15	1	0.95	0.891488	0.0340149
TraesCS5A02G508500	1.87	1.63	1.37	0.79	0.67	0.91	1.02385	0.0337063
TraesCS5B02G228500	0.81	1.19	1.18	0.55	0.46	0.41	1.14499	0.0337063
TraesCS3D02G385700	1.93	2.21	1.78	0.78	0.83	1.2	1.04981	0.0336468
TraesCS2D02G414300	0.82	0.96	0.99	0.19	0.19	0.28	2.04152	0.0331042
TraesCS2B02G244500	5.13	3.94	4.04	6.34	6.99	7.02	-0.653485	0.0330063
TraesCS2B02G501700	99.86	160.91	178.66	74.61	84.96	59.45	0.985075	0.0329386
TraesCS4D02G255800	19.66	21.72	20.85	11.95	14.37	12.55	0.656303	0.0328565
TraesCS2B02G615700	0.08	0.31	0.21	0.77	1.25	1.34	-2.55697	0.0327774
TraesCS5D02G233600	3.16	2.36	2.45	1.02	1.47	1.29	1.0546	0.032762
TraesCS5D02G159100	0.75	1.21	1	0.29	0.44	0.38	1.42079	0.0325614
TraesCS2B02G125600	0.51	1.15	0.99	0.08	0.25	0.28	2.07982	0.0325614
TraesCS1D02G162000	0.53	0.84	0.94	0.2	0.2	0.17	2.12114	0.0325067
TraesCS2D02G135700	2.66	2.75	2.97	1.57	1.31	2.03	0.774253	0.0324456
TraesCS2A02G133700	4.64	4.41	3.99	2.78	2.7	2.85	0.631333	0.0322015
TraesCS3D02G430000	0.25	0.63	0.7	0	0	0.15	3.66405	0.0321536
TraesCS3A02G483000	1.12	0.24	0.59	0.05	0	0.05	4.22463	0.0321536
TraesCS6D02G327600	1.94	1.98	1.55	3.34	4.59	4.01	-1.14558	0.0320723
TraesCS3D02G501900	7.12	7.26	6.68	4.62	4.29	4.66	0.618228	0.0315797
TraesCS6B02G100100	3.17	2.98	2.77	1.11	1.01	0.97	1.53552	0.0314759
TraesCS1A02G177300	2.73	1.74	1.64	0.93	0.81	1.17	1.06051	0.0311633
TraesCS1B02G312200	0.87	0.5	0.48	1.63	1.63	1.3	-1.35895	0.030916
TraesCS4A02G066200	0.32	0.7	0.38	0	0.1	0.1	2.87208	0.0307746
TraesCS3B02G558400	0.75	0.77	0.83	1.25	1.64	1.81	-1.02324	0.0307668
TraesCSU02G060100	4.09	7.6	7.32	13.03	9.73	11.72	-0.880265	0.0305081
TraesCS4D02G135500	0.47	0.35	0.3	0.78	0.85	1.07	-1.30473	0.0300236
TraesCS5B02G197800	4.28	2.36	2.46	1.62	1.76	1.54	0.879575	0.0298645
TraesCS5D02G241000	1.59	2.09	1.24	0.26	0.63	0.71	1.59911	0.0298645
TraesCS7B02G301100	0.88	0.92	0.89	0.34	0.41	0.42	1.17931	0.0295814
TraesCS5D02G099500	9.84	9.36	8.72	15.6	13.07	14.93	-0.672821	0.0295226
TraesCS1D02G241300	2.5	2.15	1.22	0.66	0.53	0.53	1.85533	0.0294465
TraesCS3D02G400500	4.35	1.56	1.4	3.93	5.83	8.01	-1.32824	0.029444
TraesCS5A02G092800	0.23	0.38	0.55	0.09	0.03	0	3.31531	0.0293344
TraesCS1B02G096200	1.9	1.66	1.45	2.68	2.81	3.36	-0.863767	0.0293172
TraesCS1B02G191700	4.71	6.27	6.51	8.86	9.34	8.17	-0.609132	0.0293172
TraesCS1A02G102800	4.94	3.34	3.56	1.16	1.86	2.55	1.06137	0.0291787
TraesCS5A02G204300	1.73	1.38	1.12	0.66	0.57	0.56	1.23785	0.0291555
TraesCS6D02G246400	0.34	0.82	0.62	0.15	0.14	0.11	2.12989	0.0290415
TraesCS7D02G523800	1.92	1.67	1.95	1.1	0.7	0.68	1.15377	0.0287521
TraesCS7A02G356900	3.59	3.55	3.24	1.81	2.56	2.41	0.598402	0.0287217
TraesCS2A02G528400	2.06	2.17	2.62	0.45	0.73	0.25	2.34457	0.0287217
TraesCS7A02G164100	4.24	3.9	5.4	2.45	1.93	1.68	1.13968	0.028579
TraesCS2A02G583000	2.18	3.38	3.4	1.14	1.06	1.24	1.34691	0.0282134
TraesCS1A02G273600	2.27	1.89	2.37	1.29	1.12	1.21	0.83305	0.028158
TraesCS4B02G062900	1.34	2.18	1.93	0.67	0.99	0.72	1.20263	0.028158
TraesCS1D02G207000	1.55	1.15	1.42	0.46	0.29	0.39	1.84955	0.028116
TraesCS6A02G351300	10.94	6.92	7.45	5.31	5.24	6.05	0.594064	0.027844
TraesCS1A02G275000	1.66	1.75	1.32	2.77	2.98	3.71	-1.01707	0.0277972
TraesCS2A02G582700	1.56	1.52	1.43	0.64	1.04	0.62	0.950354	0.0277972
TraesCS2B02G278200	14.95	14.12	14.05	10.93	8.97	7.67	0.629172	0.027591
TraesCS2D02G426600	4.7	5.06	5.28	3.21	3.53	2.79	0.648102	0.0273527
TraesCS2A02G543700	0.7	0.33	0.9	0.13	0.04	0.08	2.87485	0.0272975
TraesCS6B02G031700	0.23	0.19	0.22	0.7	0.64	0.64	-1.67424	0.0272464
TraesCS7D02G087500	13.57	12.88	15.25	5.77	10.32	6.15	0.882484	0.0269996
TraesCS2B02G242200	16.49	13.24	17.15	10.15	8.54	11.35	0.618594	0.0269918
TraesCS7D02G270100	5.72	4.51	4.79	2.71	2.51	4	0.686442	0.0269659
TraesCS3D02G450700	2.23	1.8	2.07	2.99	3.27	3.7	-0.725805	0.0268126
TraesCS7D02G419400	2.19	2.82	2.82	0.84	0.99	0.78	1.58283	0.0268126
TraesCS4D02G019500	0.59	0.41	0.32	0.07	0.16	0.03	2.3444	0.0268126
TraesCS3D02G040800	0.81	0.29	0.26	0.05	0	0.03	4.22021	0.0264283
TraesCS1B02G312400	3.07	2.42	2.46	4.03	4.31	4.64	-0.729976	0.026346
TraesCS6A02G218000	4.84	5.7	4.37	2.74	2.79	2.93	0.804861	0.026346
TraesCS1A02G428800	142.11	215.32	218.48	90.27	154.56	88.87	0.752286	0.0262973
TraesCS2A02G424600	4.56	3.89	3.38	6.52	5.58	7.24	-0.728845	0.0261486
TraesCS3D02G305300	1.31	1.06	0.5	0.1	0.21	0.23	2.43137	0.0260747
TraesCS3D02G405900	3.19	1.76	2.08	3.94	3.84	5.21	-0.912162	0.0260707
TraesCS7D02G429000	23.41	21.08	11.97	5.97	10.37	12	0.968449	0.0258473
TraesCS7A02G554100	0	0	0	0.36	1.48	0.46	-5.27788	0.0258168
TraesCS4A02G115600	3.89	4.1	2.8	1.35	1.41	0.9	1.56664	0.0256911
TraesCS1B02G418800	1.34	1.97	1.67	0.45	0.44	0.43	1.90264	0.0256885
TraesCS7A02G086600	0.39	0.23	0.1	0.84	0.73	1.56	-2.1428	0.0254882
TraesCS6A02G168900	3.29	3.73	3.01	1.8	2.12	2.13	0.721805	0.0250921
TraesCS2D02G467000	1.27	1.82	1.47	2.53	2.51	3.15	-0.858042	0.0249459
TraesCS4B02G076200	0.94	0.95	1.83	0.3	0.54	0.05	2.0617	0.0246782
TraesCS3B02G275400	1.11	0.92	0.8	1.64	2.09	2.13	-1.09075	0.0246153
TraesCS4B02G231000	14.49	25.3	22.45	37.96	30.71	29.15	-0.671354	0.0244723
TraesCS1A02G422800	0.35	0.37	0.41	0.08	0.03	0.05	2.83865	0.0243764
TraesCS2D02G377200	0.22	0.42	0.51	0.09	0.09	0.02	2.5184	0.0241442
TraesCS1B02G269900	4.11	3.17	3.31	1.9	2.5	1.99	0.708739	0.024098
TraesCS5A02G286100	1.59	1.75	1.68	0.93	0.73	0.79	1.0105	0.0240114
TraesCS4B02G173100	0.4	0.4	0.3	0.09	0.11	0.1	1.83561	0.0236737
TraesCS4A02G175600	11.81	9.77	9.89	5.56	4.52	4.92	1.03839	0.0236679
TraesCS7A02G400900	0.52	0.67	0.56	0.18	0.2	0.13	1.74496	0.0236679
TraesCS7A02G453000	1.11	1.13	1.53	2.58	2.66	2.94	-1.12759	0.0232261
TraesCS3B02G295400	5.32	4.7	5.06	3.17	3.22	3.33	0.625182	0.0229495
TraesCS3B02G473100	1.98	1.7	2.17	1.2	0.85	0.8	1.03155	0.0229495
TraesCS4B02G351200	1.82	2.85	1.53	0.36	0.6	0.12	2.52142	0.0227691
TraesCS5A02G289200	12.9	11.71	9.43	7.19	7.33	7.5	0.60763	0.0226186
TraesCS5B02G021800	4.05	3.19	3.22	1.76	0.8	1.69	1.27435	0.022572
TraesCS7A02G363000	1.72	1.26	1.34	2.46	2.6	3.58	-1.03002	0.0225398
TraesCS5D02G412400	8.63	7.12	7.35	4.4	4.24	4.8	0.76053	0.0225398
TraesCS5D02G215800	22	15.68	15.84	3.77	6.17	7.1	1.60334	0.0223961
TraesCS2D02G339700	4.9	4.3	4.97	7.16	6.76	7.35	-0.605192	0.0222974
TraesCS5B02G456100	4.28	5.04	4.96	8.55	7.57	7.36	-0.730892	0.0222918
TraesCS7B02G067000	5.39	6.56	6.3	13.83	11.19	6.48	-0.798066	0.0220442
TraesCS4B02G312600	9.75	8.17	7.9	4.8	5.19	6.53	0.624332	0.0217383
TraesCS1B02G072500	1.35	1	0.72	2.2	2.18	2.27	-1.16464	0.0217127
TraesCS4B02G342000	3.22	2.81	2.91	1.59	1.61	1.9	0.792443	0.0217127
TraesCS1B02G064800	2.56	1.4	1.67	2.93	3.65	3.62	-0.877474	0.0215712
TraesCS3A02G377200	1.17	2.76	3.6	5.27	5.43	5.2	-1.10054	0.0215645
TraesCS2A02G012500	0.19	0.26	0.25	0.03	0.01	0.03	3.3207	0.0215578
TraesCS3D02G287000	1.46	0.92	0.95	2.37	3.97	3.32	-1.54298	0.0211894
TraesCS2D02G039400	0.36	0.4	0.3	0	0.03	0.03	4.25351	0.0211181
TraesCS2A02G116100	0.61	0.97	0.72	1.81	1.74	1.51	-1.14865	0.0210836
TraesCS3D02G148200	0.4	0.41	0.12	1.07	0.86	1.25	-1.80499	0.0205755
TraesCS1D02G106700	1.16	1.79	2.11	0.58	0.73	0.3	1.63783	0.0205607
TraesCS2A02G477000	1.88	2.72	2.33	0.85	0.61	0.49	1.86925	0.0205307
TraesCS2B02G127600	1.35	1.54	1.26	2.15	2.6	2.77	-0.87636	0.0204245
TraesCS7B02G495300	2.73	2.62	2.33	5.4	4.89	3.92	-0.904024	0.0203734
TraesCS1D02G413000	19.66	31.67	32.11	40.21	45.49	44.58	-0.665368	0.0203734
TraesCSU02G030900	2.57	1.45	1.27	3.55	4.37	4.76	-1.30365	0.0201986
TraesCS2A02G044700	0.37	0.41	0.3	0.87	0.64	1.06	-1.27983	0.0201164
TraesCS7A02G354000	8.44	5.78	6.22	2.44	4.96	3.87	0.842737	0.0200543
TraesCS7A02G083700	1.55	2.12	1.38	0.23	0.35	0	3.10118	0.0200543
TraesCS5A02G229000	0.88	2.44	2.22	0.51	0.31	0	2.7365	0.0199216
TraesCS2B02G187000	3.99	3.44	3.82	2.02	2.34	1.83	0.855042	0.0197791
TraesCS4A02G485900	1.69	1.7	1.46	2.61	3.02	2.56	-0.772439	0.0194834
TraesCS7D02G451500	1.73	1.8	1.65	1.12	1.01	1	0.721125	0.0190691
TraesCS3D02G191700	0.59	0.66	0.91	0.28	0.36	0.29	1.30928	0.0190242
TraesCS6A02G185700	3.28	3.66	3.61	7.21	5.88	7.31	-0.987334	0.0190006
TraesCS5B02G445500	0.36	0.48	0.32	0	0.03	0.03	4.28849	0.0190006
TraesCS5B02G113800	3.46	2.7	2.61	1.04	1.78	1.63	0.971305	0.0189475
TraesCS2B02G096800	0.08	0	0	0.39	0.54	0.57	-4.31205	0.0185415
TraesCS1D02G363300	0.89	1.08	0.82	0.25	0.2	0.1	2.33686	0.0183706
TraesCS3A02G328200	4.02	3.28	3.57	1.79	1.74	2.4	0.866276	0.018275
TraesCS3D02G299700	9.6	6.77	7.69	3.73	5.3	4.04	0.870601	0.018275
TraesCS4A02G049300	2.05	2.31	1.9	1.21	0.84	1.13	0.9652	0.0182263
TraesCS2D02G100700	5.4	6.76	6.81	3.79	4.05	3.59	0.72521	0.0181343
TraesCS4D02G283600	3.01	2.69	2.56	4.15	4.42	5.3	-0.765766	0.0180956
TraesCS3A02G218000	0.4	0.34	0.35	0.11	0.16	0.15	1.55415	0.018091
TraesCS3A02G432900	5.91	6.46	8.06	2.59	1.24	2.08	1.74627	0.0178765
TraesCS7D02G012700	5.19	6.33	8.65	12.04	11.24	10.39	-0.75934	0.0177804
TraesCS3D02G279700	4.79	5.19	5.49	7.51	7.42	8.57	-0.618393	0.0174071
TraesCS2A02G380800	0.18	0.31	0.32	0.02	0	0.02	4.3197	0.0173723
TraesCS3B02G520100	11.84	13.64	11.72	8.78	6.6	8.91	0.600313	0.0173155
TraesCS1D02G438300	122.77	187.13	173.53	87.15	98.9	88.35	0.758219	0.0173155
TraesCS3D02G500800	0.35	0.6	0.48	0.09	0.09	0.06	2.63477	0.0173155
TraesCS5D02G064000	4.29	5.17	6.14	3.3	2.82	3.17	0.730389	0.0173147
TraesCS3D02G267700	1.33	0.76	0.97	2.17	2.32	3.35	-1.37833	0.0172713
TraesCS4B02G270800	1.4	1.67	1.59	0.66	0.57	0.56	1.35286	0.0172673
TraesCS3A02G040800	0.9	0.99	1.44	0.11	0.26	0.35	2.18316	0.0172413
TraesCS7B02G000200	0.16	0.17	0.2	0.02	0.03	0.02	2.74388	0.0172413
TraesCS2B02G205600	2.22	1.32	1.31	0.28	0.21	0.6	2.10177	0.0172032
TraesCS6B02G412100	2.47	3	2.21	1.23	0.77	0.87	1.40274	0.0171684
TraesCS2A02G591000	14.4	16.63	12.07	7.33	9.95	10.07	0.640842	0.01713
TraesCS2B02G236400	1.8	1.37	1.27	0.55	0.81	0.81	1.02178	0.01713
TraesCS3D02G530300	8.01	11.36	11.21	5.38	6.43	6.33	0.719678	0.017036
TraesCS7D02G076100	1.13	1.68	1.91	4.11	2.48	4.05	-1.18719	0.0169507
TraesCS7B02G292700	0.39	0.44	0.45	0.18	0.15	0.15	1.418	0.016889
TraesCS2D02G025500	1.96	1.69	2	0.69	1.14	0.73	1.1553	0.016865
TraesCS3B02G335200	0.92	0.75	2.14	3.97	3.19	2.73	-1.40264	0.0167107
TraesCS7B02G243100	1.25	2.28	1.67	0.39	0.39	0.45	2.07146	0.0166449
TraesCS2A02G170200	3.15	3.66	4.18	1.96	1.85	2.03	0.885728	0.0165418
TraesCS2D02G512000	0.43	0.65	0.39	1.19	1.73	1.38	-1.63347	0.0164871
TraesCS3B02G123700	1.52	3.12	2.21	4.32	5.46	6.06	-1.2156	0.0164871
TraesCS4B02G173600	2.89	2.5	2.52	1.29	1.13	1.55	0.98084	0.0164816
TraesCS5B02G134200	6.99	5.59	7.65	2.88	4.49	1.91	1.1149	0.0164779
TraesCS2B02G558700	12.01	13.69	18.05	4.58	3.94	0.96	2.20741	0.0163386
TraesCS5B02G431200	1.68	1.37	1.4	0.47	0.54	0.53	1.47551	0.0162835
TraesCS3A02G227400	1.66	1.44	1.49	0.77	0.54	0.68	1.21106	0.0159736
TraesCS6A02G178500	0.43	0.46	0.62	0.2	0.21	0.21	1.31493	0.0159589
TraesCS5D02G199500	5.31	5.56	3.89	2.77	1.39	1.72	1.30502	0.0159293
TraesCS4A02G212800	0.24	0.52	0.44	1.04	0.95	1.59	-1.59309	0.0159222
TraesCS3D02G297800	2.26	1.91	2.51	1.6	1.55	1.15	0.624044	0.0159222
TraesCS5D02G310500	4.03	3.89	4.85	2.53	2.16	2.05	0.912099	0.0157868
TraesCS5D02G242400	15.8	9.75	11.54	8.8	7.9	6.83	0.647168	0.0157678
TraesCS6D02G283000	2.5	2.22	1.62	0.26	0.39	0.25	2.77599	0.0157659
TraesCS6B02G117300	0.54	0.81	0.73	1.71	3.76	2.57	-1.95767	0.0152893
TraesCS2B02G459100	1.13	1.09	0.82	0.4	0.22	0.04	2.22217	0.0152688
TraesCS6D02G346500	0.33	0.26	0.28	0.06	0.05	0.02	2.77455	0.0152678
TraesCS7A02G041200	1.71	1.11	1	0.6	0.44	0.54	1.30616	0.0152086
TraesCS2D02G162200	2.26	1.83	1.98	0.65	0.56	0.39	1.89275	0.0150303
TraesCS5D02G243700	0.82	0.83	0.83	0	0.15	0.19	2.80689	0.0150217
TraesCS4B02G262900	5.09	2.93	3.32	1.91	2.21	2.11	0.841661	0.0150045
TraesCS1D02G450100	4.25	5.58	4.44	6.68	7.11	7.94	-0.620987	0.014931
TraesCS1A02G273500	13.53	12.85	9.92	7.18	7.94	7.34	0.680009	0.0148237
TraesCS2A02G026600	2.63	2.55	2.92	1.38	0.92	1.51	1.06781	0.0148237
TraesCS5B02G048000	23.73	18.18	15.48	23.04	29.93	32.48	-0.591422	0.0148097
TraesCS5D02G443700	0.46	0.79	0.7	1.43	1.76	2	-1.40317	0.014725
TraesCS7D02G372600	0.27	0.17	0.22	0.68	1.2	0.99	-2.1444	0.0146451
TraesCS4A02G339800	7.14	9.7	9.43	5.43	5.59	5.47	0.654726	0.0145643
TraesCS3A02G206400	0.96	1.08	0.89	0.37	0.36	0.36	1.43168	0.0143869
TraesCS7B02G322400	1.11	0.8	0.86	1.67	2.32	1.98	-1.14004	0.0142993
TraesCS1B02G372400	0.96	1.06	0.81	0.29	0.37	0.46	1.31573	0.0142318
TraesCS5D02G554000	1.66	1.45	1.54	0.57	0.79	0.8	1.09611	0.0140754
TraesCS5A02G321000	0.66	1.05	0.98	0.25	0.19	0.29	2.0456	0.013873
TraesCS5A02G225600	0.17	0.6	0.6	0	0	0	5.40139	0.0138435
TraesCS4B02G075800	24.88	30.85	31.43	16.62	15.74	18.81	0.743583	0.0137825
TraesCS7D02G359600	4.95	4.16	5.87	9.23	7.02	8.32	-0.730781	0.0135852
TraesCS5A02G353300	5.93	6.74	6.56	9.11	9.16	10.73	-0.613228	0.0135546
TraesCS2B02G240800	5.69	5.11	4.67	3.3	2.72	3.68	0.658275	0.0135546
TraesCS3A02G303900	2.3	1.85	2.24	1.22	1.62	1.27	0.623045	0.013502
TraesCS5B02G275600	5.78	7.61	7.54	10.94	11.03	9.45	-0.600985	0.0133005
TraesCS5B02G224100	0.22	0.66	0.39	0	0	0	5.40159	0.0132828
TraesCS3D02G262000	0.3	0.36	0.45	0.14	0.08	0.03	2.1312	0.0130473
TraesCS6A02G156200	1.4	2.05	1.61	0.41	0.61	0.59	1.62373	0.0129752
TraesCS4A02G131500	0.6	0.82	0.52	0.2	0.28	0.21	1.48014	0.0128532
TraesCS3A02G387600	9.89	11.95	10.5	6.56	7.22	6.69	0.641907	0.0127236
TraesCS7A02G281200	5.59	7.18	6.97	4.19	3.51	3.9	0.754499	0.0126708
TraesCS6B02G184400	2.14	2.41	1.95	0.84	0.6	1.11	1.32897	0.0126456
TraesCS6B02G370100	2.87	2.35	2.05	3.33	4.06	4.59	-0.73745	0.0126301
TraesCS2A02G272900	0.53	0.58	0.43	0.12	0.12	0	2.71891	0.0126095
TraesCS5A02G429100	2.45	2.31	1.71	0.92	0.69	1.01	1.28463	0.0126058
TraesCS3D02G033800	8.21	9.47	9.72	3.91	5.59	5.91	0.817743	0.0125534
TraesCS7B02G375300	10.35	9.22	9.13	6.67	5.62	6.47	0.600153	0.0124317
TraesCS6B02G356200	4.21	2.85	3.52	1.76	1.24	1.2	1.30932	0.0123754
TraesCS6A02G111400	1.89	1.46	1.58	2.41	3.5	2.69	-0.823506	0.0123472
TraesCS3A02G327300	0.2	0.5	0.56	0	0.05	0.12	3.07994	0.0123054
TraesCS6A02G222100	1.21	1.47	1.35	2.58	2.66	3.36	-1.1217	0.0122353
TraesCS3A02G121200	195.87	122.31	112.96	69.11	67.42	75.91	1.00317	0.0122185
TraesCS5B02G086100	2.2	1.81	2.01	1.18	1.25	1.2	0.716921	0.01213
TraesCS1D02G271100	0.91	2.64	1.82	0.44	0.38	0.63	1.86336	0.0120999
TraesCS2B02G047300	1.71	3.06	2.28	3.67	4.33	4.75	-0.869527	0.0120466
TraesCS7B02G086900	9.46	12.87	12.27	16.45	20.36	17.51	-0.667338	0.0119951
TraesCS5B02G463300	1.22	1.76	1.47	0.36	0.21	0.34	2.2631	0.0117725
TraesCS2D02G107100	1.36	2.09	2.1	0.83	0.96	0.94	1.00968	0.0117668
TraesCS7A02G343600	13.92	12.77	11.66	21.27	18.22	25.02	-0.780617	0.0117573
TraesCS5A02G217200	10.51	17.8	14.87	21.46	20.79	24.01	-0.633225	0.0117429
TraesCS3A02G437700	0.59	0.94	0.29	0.1	0.03	0.07	3.07712	0.0117267
TraesCS6A02G050600	16.57	25.39	27.66	12.31	12.75	12.57	0.875819	0.0116503
TraesCS3D02G473200	1.76	2.11	1.62	0.32	0.48	0.46	2.09611	0.0116503
TraesCS7A02G215800	4.61	4.33	3.85	2.15	2.25	2.49	0.882787	0.0116118
TraesCS3A02G133400	14.35	12.57	10.98	8.53	8.08	8.16	0.596025	0.0115525
TraesCS2B02G547900	216.52	317.42	400.8	116.64	220.13	138.64	0.917528	0.0115525
TraesCS2D02G032800	12.85	13.02	9.39	5.9	5.73	4.75	1.08061	0.0115525
TraesCS3B02G179500	2.37	2.05	1.68	0.82	0.83	1.09	1.13529	0.0115525
TraesCS1D02G359400	0.96	1.3	1.08	0.35	0.38	0.26	1.7557	0.0115525
TraesCS2B02G490400	1.83	0.74	1.18	2.07	4.75	4.24	-1.58716	0.0113346
TraesCS1B02G173400	9.14	7.91	7.86	6.15	4.52	4.62	0.688017	0.0113346
TraesCS2A02G212900	0.59	0.48	0.66	0.14	0.14	0.05	2.43705	0.0112227
TraesCS1A02G045600	9.19	9.95	10.57	5.09	5.22	3	1.13826	0.0111949
TraesCS5A02G282700	10.69	18.03	16.25	9.26	8.47	9.08	0.733749	0.0111691
TraesCS6D02G117700	0.65	0.84	0.62	0	0.22	0.11	2.65689	0.0111428
TraesCS7A02G491800	3.15	3.02	2.77	5.51	4.69	6.42	-0.916444	0.0111268
TraesCS7A02G054700	2.98	4.26	3.71	1.54	1.96	1.55	1.10504	0.0110906
TraesCS3B02G369600	3.63	3.11	1.89	5.64	5.09	5.56	-0.9386	0.0110568
TraesCS7D02G419100	4.99	4.01	3.99	2.37	2.23	1.96	0.967744	0.0109315
TraesCS3D02G039400	8.3	7.26	6.98	4.28	3.83	5.13	0.747629	0.0108604
TraesCS6A02G349400	0.38	0.65	0.45	0.13	0.13	0.11	1.9628	0.0108524
TraesCS4A02G046800	4.05	2.96	3.3	1.88	2.43	2.12	0.67494	0.0107422
TraesCS6B02G160400	0.66	0.72	0.51	1.14	1.38	1.46	-1.08149	0.0107294
TraesCS3A02G405100	16.22	12.66	10.9	18.05	22.01	21.05	-0.638689	0.0107037
TraesCS2B02G383600	3.16	2.49	2.86	1.42	1.29	1.84	0.88088	0.0107037
TraesCS4A02G066700	4.62	1.89	2.66	0.93	1.39	1.47	1.25558	0.0107037
TraesCS4D02G011500	5.45	5.4	4.41	2.84	3.31	2.78	0.756226	0.0106233
TraesCS4B02G315500	181.07	273.96	282.74	109.01	182.79	133.49	0.753046	0.0106162
TraesCS2A02G266000	3.2	1.61	2.37	4.81	4.42	5.03	-1.01308	0.0105805
TraesCS1B02G211300	4.6	4.74	4.28	8.35	6.02	6.9	-0.655182	0.0105689
TraesCS3A02G200300	3.57	2.98	3.11	5.52	4.74	6.27	-0.801138	0.0105303
TraesCS6D02G377300	0.76	0.53	0.78	0.2	0.34	0.06	1.78244	0.010479
TraesCS5B02G016000	10.24	15.22	13.39	17.76	21.27	22.33	-0.678803	0.0103456
TraesCS6B02G324200	3.49	3.99	4.02	2.17	1.57	2.14	0.96502	0.0102873
TraesCS1D02G002000	20.26	29.32	28.38	16.66	16.83	16.99	0.610628	0.0100549
TraesCS6D02G277500	26.87	23.5	21.07	14.46	15.58	16.42	0.598373	0.00994684
TraesCS7D02G157800	3.66	3.45	3.08	4.93	5.01	6.31	-0.691544	0.00966305
TraesCS3B02G419800	1.19	1.51	1.77	0.66	0.46	0.04	1.91906	0.00962274
TraesCS1A02G089600	2.13	3.06	3.38	0.89	0.98	0.86	1.61817	0.009592
TraesCS1D02G278300	1.81	1.76	1.72	2.92	3.52	2.82	-0.829514	0.00957469
TraesCS7A02G325500	30.13	29.35	25.99	12.77	18.34	21.7	0.673249	0.00957469
TraesCS7A02G009700	0.76	0.6	0.5	0.12	0.09	0.14	2.36128	0.00950074
TraesCSU02G057000	24.71	14.54	18.62	8.91	8.28	13.81	0.87232	0.00941263
TraesCS1A02G339400	0.65	0.56	0.53	1.09	1.96	2.2	-1.60118	0.00939209
TraesCS4B02G223400	1.31	1.29	1.15	0.42	0.44	0.49	1.46005	0.00935616
TraesCS7B02G327000	7.03	3.88	4.2	2.32	2.66	2.4	1.02599	0.00932041
TraesCS1B02G361500	3.47	4	3.47	1.2	1.88	2.46	0.964878	0.00930757
TraesCS2D02G449100	186.82	129.27	120.02	184.54	220.78	238.09	-0.593869	0.00917696
TraesCS5A02G500700	1.48	2.17	1.65	0.6	0.44	0.58	1.70056	0.00917632
TraesCS5A02G076900	4.18	4.15	4.79	3.09	2.47	2.68	0.658061	0.00917127
TraesCS2B02G335400	3.12	3.57	3.67	2.22	1.99	1.94	0.741775	0.00915516
TraesCS3D02G107400	1.44	3.06	2.28	4.92	4.65	6.46	-1.25858	0.00912817
TraesCS5B02G315700	11.41	8.62	9.5	6.04	5.63	6.7	0.667726	0.00900628
TraesCS1A02G050400	1.39	0.49	0.79	0.1	0.19	0	3.14448	0.00894667
TraesCS2B02G040000	2.32	2.96	2.43	1.08	0.81	1.4	1.21142	0.00893964
TraesCS7A02G113900	1.01	0.59	0.61	0	0.1	0.09	3.52852	0.00893964
TraesCS5B02G387300	4.12	4.08	3.8	7.4	5.49	5.97	-0.668384	0.00887229
TraesCS2B02G449200	5.25	4.34	5.3	3.41	2.87	2.92	0.780953	0.00881731
TraesCS4B02G321300	4.95	4.09	5.17	3.33	3.6	2.44	0.602832	0.00861295
TraesCS7D02G217500	2.46	4.2	3.7	1.89	1.59	1.35	1.11202	0.00860294
TraesCS6B02G118000	1.39	0.93	1.14	1.75	2.53	3.14	-1.12133	0.00849128
TraesCS6D02G056700	31.73	46.01	41.02	59.62	61.31	60.61	-0.639913	0.00846066
TraesCS1A02G212000	4.62	4.86	4.08	6.28	7	10.22	-0.81317	0.00845974
TraesCS7A02G276700	22.23	25.66	24.12	12.8	16.37	14.56	0.698265	0.00845974
TraesCS4D02G286400	14.29	9.8	10.65	16.31	16.68	19	-0.602793	0.008374
TraesCS3A02G046200	0.96	2.29	0.43	0.07	0	0.08	4.65962	0.008374
TraesCS1D02G256800	0.44	1.09	0.69	0.04	0	0.17	3.34058	0.00835533
TraesCS3A02G233600	0.25	0.12	0	1.81	1.59	1.86	-3.90576	0.0083551
TraesCS7A02G368000	2.42	2.01	2.1	3.57	3.25	3.38	-0.657204	0.00835343
TraesCS6B02G033100	98.62	91.87	107.06	51.7	58.93	51.61	0.814624	0.00835343
TraesCS6B02G031600	0.46	0.16	0.17	0.81	0.84	0.91	-1.72385	0.00818641
TraesCS2B02G078800	0	0	0	0.28	0.6	0.48	-5.53079	0.00808489
TraesCS6A02G048600	15.1	14.97	16.45	10.75	10.1	9.41	0.602769	0.00808489
TraesCS4D02G137000	20.36	18.82	15.3	9.01	11.68	9.38	0.838964	0.00808489
TraesCS3B02G484100	101.83	171.9	127.59	163.1	231.31	252.48	-0.727226	0.0080044
TraesCS5B02G152000	1.81	1.47	1.91	0.62	0.88	0.75	1.18884	0.00796633
TraesCS1A02G115900	16.47	17.45	17.97	9.37	10.21	7.6	0.909086	0.00796337
TraesCSU02G190400	4.58	3.91	3.2	5.53	7.5	6.34	-0.747354	0.0079131
TraesCS5A02G293400	48.02	80.58	80.41	49.09	38.68	38.51	0.705732	0.0079131
TraesCS1D02G059200	2.76	3.72	4.03	2.11	1.64	1.96	0.867633	0.0079131
TraesCS2A02G548600	9.05	10.81	7.57	4.78	6.92	5.58	0.654836	0.00782298
TraesCS5D02G222000	1.46	2.02	1.19	3.59	4.26	3.67	-1.3142	0.00780175
TraesCS3D02G061500	0.73	0.09	0.26	0	0	0	5.69827	0.00777818
TraesCS6B02G258600	0.37	0.26	0.29	0.02	0	0	5.1873	0.00777184
TraesCS2A02G425800	2.59	3.49	2.72	1.32	1.59	1.69	0.922273	0.00773396
TraesCS7A02G396100	1.27	1.52	1.82	3.22	3.17	3.41	-1.11629	0.00771273
TraesCS7D02G036900	3.57	3.59	3.14	1.91	1.33	2.23	0.892066	0.00770129
TraesCS2A02G410200	0.98	0.84	0.77	0	0.14	0.22	2.805	0.00769677
TraesCS2B02G537100	2.36	0.71	0.48	0.18	0.3	0.34	2.13457	0.00767642
TraesCS6D02G392100	8.67	8.29	6.94	13.25	10.21	14.05	-0.672263	0.00759791
TraesCS4A02G262600	14.23	11.45	11.42	6.13	8.13	9.21	0.645943	0.00754762
TraesCS1B02G168500	2.88	2.23	2.11	3.56	4.33	4.01	-0.737066	0.00750712
TraesCS7D02G415600	0	0	0	0.39	0.31	0.3	-5.53555	0.0072733
TraesCS7D02G536900	0.42	1	0.72	0.05	0.05	0.04	3.96065	0.0072733
TraesCS4D02G200700	2.16	1.81	1.93	0.44	0.44	0.85	1.8237	0.00721109
TraesCS6A02G229200	1.53	0.87	1.46	2.32	2.18	2.59	-0.895902	0.00707198
TraesCS6D02G251500	6.96	6.37	6.02	4.04	3.31	4.7	0.667288	0.00697391
TraesCS5D02G254000	4.03	7.11	4.78	1.82	2.69	2.38	1.19304	0.00694179
TraesCS7B02G378300	0.32	0.3	0.36	0.02	0	0.11	2.87673	0.00687028
TraesCS3A02G481300	4.44	3.34	4.12	6.44	7.54	10.99	-1.09195	0.0068211
TraesCS7B02G109700	4.63	3.27	3.62	4.73	8.89	7.61	-0.90061	0.0068211
TraesCS7D02G464900	9.9	12.8	11.21	7.89	6.3	6.96	0.670543	0.0068211
TraesCS3D02G475000	1.66	1.2	2.05	0.61	0.44	0.21	1.94964	0.00678414
TraesCS3B02G356500	0.96	1.29	1.08	2.79	2.15	2.35	-1.14072	0.00671283
TraesCS5D02G295800	4.08	2.92	2.98	1.3	1.65	1.93	1.02396	0.00669146
TraesCS3D02G055400	0.97	0.75	0.54	1.53	2.07	1.92	-1.31234	0.00668348
TraesCS2A02G573900	0.63	0.86	0.8	0	0.05	0.05	4.58046	0.00663948
TraesCS1D02G266000	2.42	1.89	2.9	0.34	0.46	0.44	2.48644	0.00652018
TraesCS2D02G477600	12.97	18.93	25.1	8.92	10.72	7.36	1.06063	0.00648841
TraesCS4D02G303900	5.04	6.02	7.62	10.92	9.16	10	-0.702439	0.0064719
TraesCS1B02G067000	29.13	27.13	27.15	39.49	48.32	65.93	-0.939757	0.00646796
TraesCS4D02G003400	1.19	0.94	1.02	0.24	0.09	0.28	2.35487	0.00635067
TraesCS5D02G334500	5.77	5.4	4.43	3.19	3.21	3.03	0.736236	0.00635026
TraesCS3D02G040700	0.7	0.25	0.21	0	0	0.03	5.33206	0.00635026
TraesCS5B02G233700	8.2	8.64	8.46	5.76	5.29	5.36	0.611992	0.00631891
TraesCS5D02G300700	60.28	85.87	88.43	57.45	47.19	42.21	0.652673	0.00630687
TraesCS3A02G076500	3.08	3.13	2.85	1.14	1.31	2.11	0.969158	0.0062691
TraesCS6A02G255200	0.42	0.57	0.47	0	0	0.06	4.61009	0.00619733
TraesCS7B02G256000	1.95	2.05	1.52	0.47	0.44	0.37	2.1268	0.00618426
TraesCS7A02G009200	3.63	2.97	2.2	5.37	4.92	4.39	-0.858736	0.00618346
TraesCS6D02G315000	58.11	96.26	93.12	50.57	47.96	48.2	0.724373	0.00617764
TraesCS5B02G227700	2.96	2.45	2.09	0.44	0.45	0.94	2.00409	0.00617574
TraesCS4D02G276100	1.28	1.15	1.02	0.12	0.23	0.22	2.57807	0.00615517
TraesCS6B02G327200	33.3	34.99	32.09	18.97	18.21	26.33	0.63848	0.00614646
TraesCS2A02G323200	2.24	3.41	3.09	5.19	5.43	5.08	-0.862121	0.00603452
TraesCS1D02G412400	3.98	3.74	2.67	5.26	5.38	6.38	-0.736999	0.00588162
TraesCS1A02G284900	27.93	22.78	24.79	12.47	17.14	18.99	0.617276	0.00588162
TraesCS2B02G471800	2.89	3.95	3.32	1.11	1.49	1.38	1.33334	0.00567757
TraesCS2B02G191500	0.98	1.4	1.11	3.3	2.34	3.37	-1.39688	0.00555132
TraesCSU02G094800	0	0	0	0.67	1	0.38	-5.6462	0.00549609
TraesCS2A02G546600	6.52	9.91	9.5	13.8	12.54	14.21	-0.659963	0.00543785
TraesCS5B02G342700	32.03	52.55	59.37	27.72	28.23	23.21	0.837323	0.00542253
TraesCS2A02G477400	0.1	0	0.1	0.66	0.85	0.87	-3.61396	0.00542211
TraesCS1D02G309900	11.15	10.42	8.43	14.09	15.6	15.29	-0.600856	0.0054082
TraesCS2B02G359400	2.84	2.79	2.73	4.36	5.37	4.73	-0.807799	0.00533701
TraesCS7A02G269600	7.42	6.84	6.52	3.91	4.28	4.39	0.647263	0.00531856
TraesCS4A02G226200	43.6	47.42	50.47	33.2	22.97	31.73	0.658658	0.00531522
TraesCS5D02G025700	2.02	1.11	1.14	4.43	4.05	7.17	-1.91314	0.00528416
TraesCS4B02G197800	7.69	6.36	5.77	3.92	2.86	4.05	0.852215	0.00527032
TraesCS1D02G052000	0.78	0.57	0.44	1.42	1.64	1.24	-1.27801	0.00526426
TraesCS4A02G445000	0.32	0.22	0.25	1.51	1.2	0.85	-2.35599	0.00522101
TraesCS7A02G486600	114.44	175.49	160.59	97.29	89.82	100.35	0.621256	0.00518793
TraesCS5A02G287800	4.23	2.32	2.06	1.1	1.15	1.42	1.21059	0.00518793
TraesCS7D02G161100	0.56	0.52	0.39	0.05	0.07	0.1	2.70586	0.00518793
TraesCS6D02G281100	2.62	1.37	1.48	3.37	4.06	3.41	-1.00712	0.00515762
TraesCS1A02G212300	4.48	3.87	4.18	6.66	7.05	7.78	-0.806784	0.00515762
TraesCS6B02G454200	10.1	8.04	8.04	11.81	13.91	14.44	-0.641393	0.00515762
TraesCS7A02G395600	71.46	120.24	128.36	49.25	50.79	59.52	0.947282	0.00515762
TraesCS1D02G360400	0.61	0.49	0.66	0.14	0.16	0.11	2.10156	0.00515762
TraesCS6B02G270300	0.62	0.31	0.52	0.03	0	0.06	4.03032	0.00512969
TraesCS2B02G615600	1.51	1.08	1.5	2.81	3.27	4.58	-1.41958	0.00508143
TraesCS5D02G168400	8.73	9.83	9.03	5.46	6.28	5.49	0.666947	0.00506251
TraesCS2D02G057000	7.17	9.36	9.68	4.91	5.7	4.43	0.786484	0.00506251
TraesCS1A02G270900	3.59	6.53	5.65	1.66	1.11	2.45	1.5678	0.005061
TraesCS7A02G173000	0.6	0.48	0.72	0.14	0.14	0.24	1.7761	0.00499531
TraesCS3B02G526400	18.6	16.5	14.97	21.01	27.21	27.77	-0.621392	0.00491385
TraesCS5B02G091200	8.34	5.62	6.71	4.54	4.07	4.25	0.669301	0.00491385
TraesCS4B02G271900	1.5	1.86	1.61	0.39	0.16	0.3	2.52673	0.00491385
TraesCS2A02G083600	0.61	0.61	0.59	0.04	0.04	0.04	3.99644	0.00490056
TraesCS2D02G540000	1.61	2.88	2.11	0.72	0.32	0.46	2.12196	0.00489616
TraesCS5D02G232800	0.26	0.54	0.71	0	0	0	5.67752	0.00478295
TraesCS2B02G314000	1.19	1.08	1.11	1.76	2.35	2.09	-0.884212	0.00474659
TraesCS1B02G280400	0.17	0.2	0.3	0.73	1.09	0.96	-2.06771	0.00462767
TraesCS4D02G321000	34.74	55.4	48.81	78.42	67.66	71.3	-0.671105	0.00462767
TraesCS2B02G615800	1.53	0.92	0.99	2.39	2.99	2.8	-1.28406	0.00454794
TraesCS7D02G391100	155.07	289.79	247.22	129.83	131.47	120.34	0.803567	0.00454794
TraesCS7B02G364700	166.38	117.95	104.24	74.62	88.81	90.06	0.600388	0.00454713
TraesCS1D02G398700	2.81	4.05	4	0.83	1.02	1.52	1.66311	0.00454713
TraesCS2B02G592600	34.29	41.8	38.8	20.36	26.16	29.11	0.585753	0.00446352
TraesCS3D02G020600	1.33	1.74	0.96	0.3	0.34	0.41	1.92217	0.00446352
TraesCS6D02G104000	12.52	10.48	10	6.64	6.45	7.39	0.670301	0.00444705
TraesCS5A02G247600	2.7	2.2	2.92	0.97	0.86	1.17	1.36488	0.00444705
TraesCS3B02G597000	0.34	0.58	0.61	0.03	0.03	0.03	4.0502	0.00429036
TraesCS7D02G336000	21.66	13.26	12.79	22.93	31.88	32.92	-0.909133	0.00428002
TraesCS6D02G019400	264.47	430.64	457.72	235.02	252.71	188.44	0.72749	0.00428002
TraesCS1B02G183100	5.79	2.65	4.82	1.45	1.21	0.64	1.9693	0.00428002
TraesCS5B02G309800	10.44	6.35	6.03	10.27	14.34	14.59	-0.798768	0.00426737
TraesCS5B02G169600	16.84	26.96	20.57	10.9	12.4	15.43	0.719291	0.00426114
TraesCS2A02G192800	0.92	0.69	0.97	1.5	2.07	2.36	-1.24002	0.00425618
TraesCS1D02G430800	0.92	1.43	0.98	0.28	0.18	0.47	1.81786	0.00419949
TraesCS6A02G079100	2.14	1.22	1.53	3.52	2.91	3.07	-0.990728	0.00416232
TraesCS3A02G025300	9.07	10.77	9.98	6.1	5.71	6.59	0.67941	0.00416232
TraesCS6A02G009100	0.43	0.57	0.6	0	0	0	5.67926	0.00416232
TraesCS4D02G275800	4.7	4.93	4.1	9.2	9.11	8.29	-0.978108	0.00416203
TraesCS4A02G171900	0.64	0.75	0.08	2.07	3.25	1.6	-2.24383	0.00415915
TraesCS2D02G349000	1.44	2.03	2.74	0.67	0.57	0.28	2.07731	0.00415915
TraesCS2B02G451600	0.85	0.92	0.8	1.75	2.03	1.95	-1.17021	0.00405777
TraesCS5B02G204600	3.04	3.96	3.88	5.88	5.4	5.78	-0.661944	0.00399679
TraesCS4B02G189500	4.81	4.07	4.1	1.91	2.25	2.95	0.853209	0.00399679
TraesCS5A02G235200	2.95	2.85	2.94	1.18	1.02	0.64	1.61069	0.00399679
TraesCS4B02G287600	9.2	6.92	6.89	11.14	11.66	12.8	-0.650479	0.00398429
TraesCS7D02G530700	0.72	1.16	0.74	2	1.89	2.86	-1.38142	0.00397366
TraesCS2B02G212400	9.34	10.33	9.97	5.93	5.11	5.93	0.786151	0.00397366
TraesCS2D02G423700	0.32	0.78	0.59	0.07	0.1	0.12	2.54667	0.00396346
TraesCS6B02G384300	0.44	0.47	0.33	0.08	0.1	0.06	2.28857	0.0039401
TraesCS2D02G293200	84.65	55.94	50.59	37.74	41.23	42.38	0.638971	0.00393148
TraesCS6A02G370300	1.4	2.6	3.1	4.9	5.3	4.29	-1.03743	0.003888
TraesCS7D02G119900	0.68	0.92	0.59	0.19	0.06	0.12	2.50707	0.00383572
TraesCS6B02G071900	51.49	29.11	28.41	13.4	23.07	19.25	0.942567	0.00382713
TraesCS4D02G202300	2	2.02	1.95	0.72	1.07	1.06	1.05242	0.00374688
TraesCS1D02G046900	7.46	2.47	2.37	1.21	1.2	0.83	1.90886	0.00374528
TraesCS7D02G278300	5.42	4.81	4.61	7.45	7.41	7.24	-0.619977	0.00373775
TraesCS5B02G197000	1.4	1.44	2.3	4.38	4.74	7.28	-1.7028	0.00361409
TraesCS4B02G194100	1.63	1.82	1.71	0.69	0.84	0.83	1.12235	0.003607
TraesCS7D02G403000	2.58	2.03	3	4.65	4.67	4.28	-0.858732	0.00357157
TraesCS2D02G377400	0.56	0.82	0.74	0.26	0.23	0.12	1.80237	0.00356817
TraesCS3B02G047400	68.51	109.58	107.91	150.33	136.27	148.67	-0.621631	0.0034408
TraesCS7D02G180600	1.51	1.78	1.6	0.48	0.29	0.57	1.84442	0.00337669
TraesCS3A02G232200	10.23	14.45	7.04	32.01	24.13	28.21	-1.4732	0.00336376
TraesCS4B02G322700	0.95	1.62	1.2	0.46	0.46	0.27	1.75668	0.00334634
TraesCS7D02G192500	4.8	4.29	4.59	8.24	9.03	8.23	-0.919784	0.00334357
TraesCS7B02G030600	4.91	3.81	4.62	2.35	2.74	2.38	0.821189	0.00334357
TraesCS2D02G428100	6.03	5.48	6.41	7.97	9.62	11.03	-0.695265	0.00333506
TraesCS5D02G224500	1.08	0.95	0.49	2.94	2.42	2.75	-1.70831	0.0033267
TraesCS4A02G110000	1.57	1.22	1.05	0.56	0.41	0.52	1.38346	0.00329902
TraesCS2B02G232700	7.32	8.14	5.51	12.31	13.03	17.34	-1.05151	0.00326776
TraesCS3A02G478500	1.84	1.64	2.68	0.5	0.33	0.24	2.4541	0.00325878
TraesCS7A02G096800	8.53	7.98	8.72	4.99	5.3	5.5	0.658104	0.00325645
TraesCS6B02G290500	9.64	8.17	7.74	4.84	5.63	5.83	0.631916	0.0032424
TraesCS3B02G592400	13.51	13.7	14.45	8.24	7.61	8.92	0.728829	0.00322221
TraesCS2D02G360100	47.3	33.23	27.16	51.62	56.11	61.55	-0.67074	0.0031495
TraesCS4B02G375800	0.84	0.38	0.51	1.38	1.55	1.81	-1.44566	0.00314907
TraesCS6B02G143000	2.51	1.97	2.13	0.68	0.72	0.8	1.565	0.00311369
TraesCS2A02G587900	2.19	3.82	4.38	8.03	5.43	6.24	-0.941466	0.00309545
TraesCS2A02G588300	19.23	12.64	12.97	8	10.28	9.1	0.693669	0.00309545
TraesCS3A02G307200	4.73	7.37	6.81	10.52	10.02	11.99	-0.798255	0.00308205
TraesCS1A02G069600	6.13	5.1	4	2.17	2.94	3.21	0.858185	0.00305563
TraesCS7B02G482100	3.64	3.37	3.37	2.24	2.13	2.08	0.676357	0.00301772
TraesCS6D02G305000	11.58	8.71	7.86	12.69	15.95	15.81	-0.678126	0.00300868
TraesCS3A02G238000	1.53	1.66	2.25	3.49	3.02	2.57	-0.752459	0.00300723
TraesCS5D02G005100	76.21	70.61	87.5	35.25	51.16	45.36	0.795641	0.00300723
TraesCS6A02G415500	1.6	0.34	0.63	2.46	2.56	2.29	-1.55484	0.00298061
TraesCS4B02G265100	5.56	5.55	5.74	3.03	3.27	3.36	0.786037	0.00295874
TraesCSU02G061900	5.21	3.73	3.29	1.92	1.23	2.22	1.16665	0.00295874
TraesCS4B02G243500	1.66	0.95	1.32	0.33	0.5	0.45	1.61069	0.00295874
TraesCS5B02G560800	15.33	10.14	12.98	5.49	7.09	5.58	1.05748	0.00295632
TraesCS2A02G368700	4.53	4.77	4.79	2.19	2.98	2.97	0.769608	0.00295576
TraesCS2B02G224300	0.84	0.53	0.57	0.21	0.11	0.15	2.12252	0.00292132
TraesCS7D02G353800	5.84	4.2	5.29	9.99	10.06	10.46	-1.01612	0.00289286
TraesCS2A02G216700	4.2	4.02	4.09	2.62	2.27	2.43	0.737414	0.00286321
TraesCS7B02G277700	0.28	0.5	0.59	1.38	1.49	1.9	-1.81579	0.00271282
TraesCS1A02G268900	1.83	2.87	2.93	1.13	0.99	0.84	1.35472	0.00257639
TraesCS5A02G501000	7.85	7.19	7.67	11.53	10.43	12.62	-0.623467	0.00254952
TraesCS4D02G353900	5.62	8.57	8.57	2.2	2.24	3.59	1.47453	0.00254952
TraesCS4D02G361500	0.03	0.05	0	0.4	0.44	0.63	-4.17488	0.00253838
TraesCS2D02G362900	1.7	2.51	1.53	0.72	0.56	0.63	1.64758	0.00253425
TraesCS5D02G186700	3.44	3.7	2.97	5.64	5.46	5.67	-0.747716	0.00251094
TraesCS2A02G510800	10.23	13.44	14	7.83	7.19	7.75	0.714162	0.00246403
TraesCS7B02G122800	3.13	3.78	3.3	2.03	1.18	1.66	1.06657	0.00246403
TraesCS2D02G349400	2.59	2.02	2.36	0.63	0.49	0.53	2.1049	0.00242366
TraesCS6B02G022500	6.38	4.5	4.27	2.67	2.63	2.48	0.944376	0.00241298
TraesCS1B02G283300	12.41	11.77	11.52	7.02	6.39	7.56	0.748755	0.00240295
TraesCS7A02G420000	4.17	3.78	4.27	2.5	2.58	2.71	0.637305	0.00239708
TraesCS5D02G316100	0.89	0.3	0.26	1.3	2.11	1.96	-1.91017	0.00235755
TraesCS2D02G491000	0.77	0.72	0.64	0.11	0.07	0.07	3.06595	0.00230769
TraesCS4D02G326500	9	8.06	7.26	11.21	13.03	12.71	-0.622306	0.0022899
TraesCS2D02G564900	18.93	12.26	12.56	8.26	10.01	8.18	0.709035	0.00228271
TraesCS2D02G550400	6.57	4.98	5.07	3.67	3.29	2.95	0.730805	0.00228271
TraesCS3B02G077600	337.48	493.11	558.38	282.74	332.64	240.29	0.675805	0.0022488
TraesCS4D02G074800	1.91	1.23	2.48	0.49	0.72	0.09	2.08293	0.00221599
TraesCS1D02G207100	15.8	16.83	15.94	9.77	10.31	10.66	0.639338	0.00221132
TraesCS5D02G254100	11.86	11.5	11.45	7.11	6.91	8.05	0.642803	0.00219154
TraesCS7B02G366100	0.22	0.42	0.5	1.66	2.02	2.02	-2.31941	0.00215387
TraesCS5D02G013200	85.91	76.55	90.73	41.55	61.5	46.26	0.731029	0.00215387
TraesCS3D02G177900	1.31	1.99	1.17	3.4	3.16	3.04	-1.13643	0.00207308
TraesCS4B02G090200	116.94	149.22	143.29	99.01	63.03	86.82	0.690566	0.00206321
TraesCS2B02G398400	1.77	1.72	1.09	0.67	0.59	0.61	1.2892	0.00204107
TraesCS7D02G368700	3.12	0.83	1.07	0.28	0.53	0.37	2.08352	0.00203763
TraesCS2A02G467000	26.75	24.16	22	31.1	35.84	41.43	-0.591112	0.00203106
TraesCS6B02G175100	1.41	1.86	2.03	0.5	0.6	0.8	1.49898	0.00200297
TraesCS5D02G238700	2.72	3.08	3.98	1.11	0.61	0.59	2.054	0.00195881
TraesCS3B02G547300	3.65	3.18	3.64	2.05	1.19	1.23	1.22909	0.00191466
TraesCS3A02G537400	192.25	278.6	282.34	190.11	134.4	132.91	0.697474	0.00190596
TraesCS2D02G087700	1.49	1.48	1.25	2.66	3.16	2.55	-1.01358	0.00189904
TraesCS2D02G563000	8.19	7.61	6.07	3.65	4.18	3.8	0.895483	0.00189904
TraesCS5B02G044400	16.83	19.5	16.16	23.56	29.15	31.54	-0.706376	0.00185371
TraesCS1B02G076300	3.08	5.52	4.55	2.52	2.08	2.08	0.97274	0.00183551
TraesCS2D02G162300	4.28	4.95	4.45	2.02	1.71	1.72	1.31018	0.00179795
TraesCS7D02G095500	1.76	1.57	1.07	0.43	0.48	0.61	1.53588	0.00179795
TraesCS3D02G392200	3.57	3.61	4.78	5.74	8.16	8.01	-0.889762	0.00178098
TraesCS7B02G176400	3.81	3.57	3.07	6.36	5.54	5.56	-0.717474	0.00177442
TraesCS1A02G164900	2.6	2.08	2.06	0.73	1.17	0.5	1.51977	0.00171233
TraesCS1D02G283900	73.2	72.57	68.82	36.96	49.69	54.38	0.587211	0.00171012
TraesCS1D02G148900	7.41	6.61	5.51	9.33	11.21	9.95	-0.661807	0.00168338
TraesCS2D02G577200	71.28	137.19	135.59	60.53	63.66	58.59	0.880764	0.00167046
TraesCS2D02G589700	17	25.08	28.47	14.01	10.68	6.82	1.13781	0.0016652
TraesCS3B02G306600	12.63	6.42	6.05	21.08	24.55	25.99	-1.53468	0.00162521
TraesCS3B02G335100	2.89	3.39	3.36	7.32	6.62	4.65	-0.969523	0.00159383
TraesCS2B02G398900	3.18	2.66	2.52	5.3	5.22	6.09	-1.0087	0.00157737
TraesCS7A02G368800	5.13	1.37	2.11	0	0	0	6.00496	0.0015575
TraesCS6A02G115400	3.67	4.69	4.3	2.1	2.11	1.85	1.0491	0.00155362
TraesCS6B02G105400	2.43	3.1	2.55	0.5	0.64	0.76	2.19393	0.00155095
TraesCS1D02G316100	6.52	4.49	5.44	9.28	11.39	11.21	-0.978096	0.00151887
TraesCS1A02G058400	3.21	4.63	3.98	2.19	1.79	2.19	0.931602	0.00151496
TraesCS2A02G406700	1.99	2.12	2.91	1.33	1.24	0.74	1.07914	0.00151496
TraesCS1A02G281000	3.47	3.13	2.56	0.79	1.11	1.19	1.52544	0.00151496
TraesCS7B02G286100	2.57	1.5	2.72	1.03	0.55	0.8	1.5525	0.00151496
TraesCS3D02G294200	5.74	6.1	6.59	9.54	9.86	9.36	-0.659071	0.00145571
TraesCS7D02G008800	3.27	4	2.73	5.15	6.21	5.6	-0.778992	0.00143645
TraesCS6A02G016300	145.91	215.98	255.78	129.08	133.79	107.17	0.717785	0.00143075
TraesCS6B02G398200	0.83	0.87	0.95	0.25	0.35	0.31	1.56208	0.00142897
TraesCS2D02G055000	1.12	0.7	1.25	0.25	0.12	0.12	2.62984	0.00142897
TraesCSU02G109600	49.52	68.61	74.24	36.45	41.55	37.73	0.712146	0.00139575
TraesCS3A02G153000	0.73	0.84	0.95	0.23	0.13	0.06	2.54763	0.0013729
TraesCS2B02G034200	1.86	2.17	2.75	0.9	1.02	0.69	1.34198	0.00134948
TraesCS3B02G233000	11.14	10.7	9.9	6.37	7.09	7.23	0.603304	0.00134933
TraesCS5D02G092300	6.54	5.55	5.64	3.92	4.12	3.64	0.591148	0.00131686
TraesCS2D02G204400	1.89	2.06	1.33	0.57	0.77	0.6	1.46583	0.00128801
TraesCS6B02G273000	1.57	2.03	1.81	4.16	6.63	4.68	-1.52178	0.00126935
TraesCS1D02G273600	0.75	0.66	0.43	0	0.1	0.22	2.97227	0.00126935
TraesCS4A02G278800	0.43	0.7	0.67	0.06	0.06	0.08	3.17864	0.00119194
TraesCS2A02G334600	8.6	8.03	8.68	12.88	13.54	12.18	-0.625449	0.00116803
TraesCS3B02G139800	14.18	18.11	14.96	9.57	10.04	10.19	0.649782	0.00116268
TraesCS4B02G037900	102.58	75.05	71.9	50.06	58.22	56.27	0.585346	0.00112048
TraesCS7B02G285700	18.49	14.28	12.36	6.93	9.52	9.91	0.757618	0.00111555
TraesCS5A02G182300	5.64	4.67	3.86	8.24	7.09	8.37	-0.759261	0.00111491
TraesCS2A02G024700	0.92	1.46	1.36	0.28	0.15	0.24	2.56615	0.00111491
TraesCS5B02G475800	317.57	468.64	406.15	621.28	569.85	580.09	-0.595836	0.00107957
TraesCS4B02G345400	3.49	3.07	2.24	1.29	1.58	1.65	0.949618	0.00107812
TraesCS6B02G331300	118.06	94.4	85.29	55.14	73.16	66.29	0.598614	0.00106786
TraesCS2A02G033600	14.44	18.42	16.26	22.55	23.74	29.64	-0.645174	0.00103415
TraesCS5D02G476800	470.51	647.92	542.16	702.39	971.32	754.47	-0.58715	0.00101026
TraesCS1D02G107700	26.58	18.72	20.12	13.28	14.76	13.64	0.633792	0.000997147
TraesCS4B02G312300	0.82	1.16	0.87	0.17	0.24	0.13	2.39076	0.000988819
TraesCS3D02G440200	0.85	0.71	0.62	0.1	0.1	0.08	3.18102	0.000978666
TraesCS1B02G278400	2.42	1.99	2.29	1.14	1.19	0.88	1.0455	0.000960199
TraesCS3A02G287500	0.28	0.35	0.22	0.96	1.81	1.32	-2.29105	0.000953014
TraesCS5D02G474000	5.68	4.9	4.71	2.79	3.06	2.75	0.815155	0.000951054
TraesCS2B02G284900	5.63	5.28	4.25	2.02	2.73	2.62	1.03578	0.000935393
TraesCS4A02G333500	2.75	2.51	3.11	0.73	0.8	0.98	1.75864	0.000922049
TraesCS2B02G396800	2.28	2.68	2.52	0.99	0.97	0.91	1.3703	0.000901551
TraesCS5B02G268300	6.43	6.64	6.56	3.19	3.72	3.25	0.933685	0.000900918
TraesCS5B02G043700	2.42	2.03	1.53	0.77	0.85	0.62	1.40282	0.000900806
TraesCS7B02G305000	11.62	12.82	10.83	8.23	6.26	7.01	0.699358	0.000881462
TraesCS1D02G234400	67.6	102.5	110.1	49.39	57.66	49.23	0.815397	0.000870061
TraesCS2A02G101900	4.8	6.95	5.08	2.73	2.88	2.54	1.04514	0.000857708
TraesCS1A02G209100	46.63	51.65	42.34	27.17	34.06	31.33	0.590443	0.000854353
TraesCS5D02G087900	23.34	24.84	23.97	15.6	13.37	17.74	0.609798	0.000843147
TraesCS5A02G295200	5.12	3.2	4.57	2.55	2.01	1.57	1.0582	0.000824292
TraesCS7B02G270900	1.64	1.79	1.9	0.83	0.91	0.92	0.98695	0.000822434
TraesCS7A02G034300	1.3	0.65	1.06	0.04	0.14	0.2	3.0138	0.000772075
TraesCS3D02G287100	0.61	1.05	0.45	1.96	2.56	2.43	-1.79956	0.000771591
TraesCS5A02G496600	8.99	13.47	11.68	28.89	22.13	21.3	-1.11354	0.000727367
TraesCS2A02G573500	17.57	18.16	14.91	10.38	9.41	11.4	0.68095	0.000727367
TraesCS5A02G342800	119.46	82.73	100.05	45.17	46.57	65.35	0.896235	0.000727367
TraesCS2B02G313900	30.16	22.79	23.52	34.12	40.76	42.06	-0.633388	0.000726286
TraesCS6D02G033000	2.46	2.74	3.15	1.69	1.05	1.15	1.09756	0.000726286
TraesCS1A02G212600	59.62	55	49.81	82.53	71.45	89.6	-0.591203	0.000720114
TraesCS7D02G439300	12.25	16.83	16.37	10.1	8.95	8.62	0.702144	0.000717418
TraesCS4D02G195000	2.18	2.54	2.15	1	1.09	1.09	1.09217	0.000717418
TraesCS5D02G519600	0.63	1.08	0.77	0.08	0.04	0	4.3985	0.000717418
TraesCS7A02G461200	1.2	1.61	1.33	0.37	0.47	0.49	1.66383	0.000715543
TraesCS7D02G088500	20.86	22.97	21.95	10.33	14.46	13.09	0.778893	0.00070438
TraesCS3A02G384600	160.1	277.62	314.94	118.72	123.73	135.82	0.937754	0.000697302
TraesCS3A02G517100	3.08	2.91	4.07	0.31	0.16	0.31	3.94441	0.00069148
TraesCS1B02G184500	2.19	2.1	2.52	0.82	0.87	0.93	1.36038	0.000686053
TraesCS1B02G308200	0.7	0.63	0.83	0.09	0.14	0.08	2.756	0.000679887
TraesCS5B02G559000	32.01	27.93	28.23	20.48	17.11	20.08	0.594123	0.000670331
TraesCS4B02G252200	107.11	132.86	130.8	87.68	62.89	70.76	0.711416	0.000668369
TraesCS7D02G365800	2.42	2.11	1.92	1.12	1.23	0.88	0.978194	0.000661748
TraesCS4B02G356800	1.11	0.74	0.5	0.12	0.12	0.09	2.81474	0.000659463
TraesCS7B02G259700	107.77	138.84	157.85	0	12.81	0	5.13582	0.000659463
TraesCS6A02G392100	10.24	10.11	12.39	5.17	4.35	4.2	1.25697	0.000649186
TraesCS3B02G037000	19.64	19.01	24.22	10.34	11.02	12.02	0.886107	0.000646807
TraesCS2B02G182000	3.05	3.41	3.35	0.78	0.78	1.2	1.80816	0.000646807
TraesCS2D02G489700	1.25	3.01	2.96	0.43	0.54	0.78	2.01599	0.000646807
TraesCS5D02G425100	29.41	18.35	23.74	14.76	15.29	11.85	0.754798	0.00063111
TraesCS5D02G012000	0.55	0.57	1.01	0	0	0.03	5.88335	0.00063111
TraesCS2D02G565300	2.18	3.48	4.07	7.48	6.97	5	-1.01217	0.000627842
TraesCS1D02G053000	69.62	55.87	39.56	77.84	107.93	96.89	-0.802805	0.000627842
TraesCS3A02G164300	210.18	258.48	226.21	322.43	345.57	342.7	-0.591393	0.000626438
TraesCS2B02G096400	5.89	7.24	6.31	10.88	11.28	13.91	-0.91187	0.000611639
TraesCS3A02G482200	0.84	0.65	0.48	0	0	0	6.14925	0.000611639
TraesCS7D02G466700	1.83	1.48	1.88	0.51	0.35	0.34	2.09583	0.000610335
TraesCS7A02G426600	2.9	2.3	1.88	0.51	0.78	0.88	1.73428	0.000605677
TraesCS4A02G498000	7.04	7.77	8.18	1.96	0.87	2.6	2.14847	0.000602779
TraesCS1B02G316000	50.87	41.77	44.89	22.63	29.01	29.57	0.733103	0.000596305
TraesCS7D02G169300	13.83	12.67	12.95	19.95	20.74	19.57	-0.631413	0.000592322
TraesCS2D02G026900	6.4	7.5	6.6	11.51	9.92	11.24	-0.689003	0.00059116
TraesCS4B02G244400	7.46	6.47	6.63	4.26	4.38	4.18	0.666671	0.000572752
TraesCS6D02G334000	15.07	10.52	10.96	7.32	6.82	8.16	0.696258	0.000566806
TraesCS6D02G162800	24.27	19.48	18.53	12.77	13.8	13.22	0.629499	0.000553372
TraesCS5D02G127300	5.28	4.62	4.3	7.34	8.34	8.08	-0.764978	0.000550759
TraesCS7B02G095900	5.92	6.79	5.69	3.32	3.15	3.25	0.910072	0.000546884
TraesCS2D02G168600	2.9	3.27	3.62	0.92	1.53	1.25	1.38917	0.000538384
TraesCS1D02G177700	0.42	1.19	1.23	4.06	5.44	4.19	-2.25805	0.000533817
TraesCS5B02G476100	393.5	533.32	520.96	315.98	303.39	321.33	0.592521	0.000533817
TraesCS1D02G265800	9.13	7.14	9.23	3.25	3.03	3.15	1.42929	0.000533817
TraesCS5B02G098900	1.37	1.27	1.38	0.57	0.43	0.4	1.55082	0.000533817
TraesCS3D02G294000	4.55	4.52	4.39	2.36	1.92	2.63	0.953436	0.000533465
TraesCS7D02G442500	19.75	12.28	10.54	32.45	43.67	52.99	-1.62208	0.000517176
TraesCS3A02G235500	0.98	1.24	0.77	2.84	2.35	2.64	-1.43	0.000508268
TraesCS1B02G423200	1.18	2.52	2.27	0.8	0.51	0.47	1.73411	0.000508268
TraesCS5D02G219300	1.9	1.34	1.69	0.42	0.26	0.3	2.30477	0.00050718
TraesCS6A02G330500	1.3	1.28	1.08	0.23	0.18	0.17	2.62337	0.000505681
TraesCS2B02G091300	4.42	5.48	5.67	9.7	8.06	7.53	-0.71183	0.000504962
TraesCS1B02G276800	4.44	3.71	6.84	1.27	1.17	1.34	1.94462	0.000489351
TraesCS5A02G007700	68.73	76.65	90.15	46.79	54.18	43.11	0.685996	0.000484157
TraesCS4D02G319100	1.65	2.02	1.98	0.72	0.54	0.86	1.42147	0.000471146
TraesCS1B02G321700	4.3	5.05	5.06	8.93	9.08	8.03	-0.870521	0.000468634
TraesCS4B02G324000	61.46	88	77.5	109.01	120.77	120.23	-0.647883	0.000463032
TraesCS7B02G017300	3.64	2.59	1.82	6.63	6.46	8.91	-1.48031	0.000461426
TraesCS4B02G329500	43.4	36.4	32.56	21.65	18.73	26.75	0.723694	0.000461426
TraesCS5D02G162700	5.27	4.57	5.11	9.09	10.57	11.91	-1.10212	0.000456428
TraesCS2D02G540700	7.06	5.58	6.92	2.56	1.96	3.06	1.33437	0.000439893
TraesCS6D02G019300	147.67	226.89	250.64	111.37	130.15	106.73	0.809942	0.000431403
TraesCS2A02G059600	53.23	74.52	77.2	42.22	41.67	44.48	0.65832	0.000427349
TraesCS7B02G204800	1.6	1.64	2.03	0.49	0.48	0.58	1.73402	0.000427182
TraesCS5B02G235800	0.12	0	0.04	0.81	0.76	1.01	-4.05121	0.0004243
TraesCS5B02G407200	27.05	24.55	22.97	15.87	16.55	14.61	0.64699	0.000409947
TraesCS2B02G580100	14.05	11.9	9.92	6.05	7.38	7.92	0.732697	0.000398513
TraesCS5A02G406100	1.24	1.31	1.07	0.21	0.44	0.28	1.94551	0.000391031
TraesCS5A02G330200	5.62	6.2	5.27	2.64	2.98	3.72	0.857863	0.000380578
TraesCS5A02G464100	529.76	842.14	683.99	1070.93	1111.03	1012.65	-0.682162	0.00037646
TraesCS6B02G369400	0.76	1	1.02	2.02	2.2	2.2	-1.21962	0.000375899
TraesCS2A02G493400	1.11	1.42	1.34	0	0	0	6.2488	0.000356297
TraesCS7A02G356600	23.43	21.9	18.77	12.12	13.92	14.16	0.656317	0.000354879
TraesCS2A02G485800	132.48	166.92	153.89	95.46	88.56	100.63	0.638959	0.000351046
TraesCS5B02G147200	7.49	6.51	6.65	3.61	3.22	3.56	0.967558	0.000350446
TraesCS4D02G270900	7.26	8.21	5.66	3.42	2.72	1.7	1.43085	0.000349402
TraesCS1A02G390500	2.77	4.85	3.51	1.22	1.14	0.73	1.8328	0.000349402
TraesCS5D02G244800	3.64	3.81	3.93	1.98	1.87	1.37	1.10896	0.000336288
TraesCS1D02G087600	1.94	1.65	2.06	0.76	0.72	0.28	1.67002	0.000328875
TraesCS3A02G537700	14.32	11.22	11.61	7.51	6.11	8.1	0.756019	0.000321242
TraesCS6D02G276700	103.31	80.05	84.52	44.5	64.62	56.5	0.674949	0.000317874
TraesCS5D02G395800	1.72	3.36	2.67	0.4	0.2	0.29	3.09475	0.000303984
TraesCS6D02G005700	98.42	152.95	140.27	66.55	74.71	81.36	0.785761	0.000301438
TraesCS4A02G296600	11.39	8.3	8.56	13.24	16.34	17.14	-0.74623	0.000299605
TraesCS4B02G338600	7.16	5.99	5.4	2.79	3.86	3.36	0.870235	0.000299605
TraesCSU02G009000	1.53	1.72	2.55	0.52	0.63	0.61	1.74631	0.000299605
TraesCS4A02G035200	2.16	1.04	0.93	3.38	3.08	4.43	-1.42856	0.000294929
TraesCSU02G079100	10.73	8.14	7.74	4.67	4.63	5.81	0.798817	0.000293083
TraesCS4A02G370500	1.23	1.08	1.14	2.09	2.37	2.75	-1.07707	0.000292377
TraesCS5B02G235900	0.14	0.03	0.07	0.7	0.79	0.97	-3.37072	0.000291119
TraesCS6A02G279700	10.75	11.18	10.81	16.21	17.02	18.67	-0.682303	0.000291119
TraesCS5A02G321900	0.65	0.16	0.14	1.15	1.36	1.54	-2.1253	0.00028479
TraesCSU02G114600	8.31	6.69	5.76	11.92	14.13	15.35	-1.02015	0.000278804
TraesCS4D02G142400	6.69	7.39	5.78	3.24	3.69	3.84	0.865131	0.000271335
TraesCS6A02G296500	200.72	149.55	158.49	96.3	115.7	116.37	0.609909	0.000268978
TraesCS1D02G308400	230.95	191.96	163.31	113.55	128.59	133.78	0.620597	0.000262547
TraesCS7D02G551400	2.82	1.1	2.22	0.3	0.3	0	3.32842	0.000254389
TraesCS2D02G378100	5.04	5.42	5	9.71	9.38	8.64	-0.865417	0.000254228
TraesCS5B02G219700	20.99	16.11	15.67	9.39	11.45	9.61	0.775066	0.000254228
TraesCS2D02G403100	7.31	7.93	7.36	4.12	3.59	5.02	0.812738	0.000254228
TraesCS4A02G357400	21.58	24.44	19.14	10	11.99	13.6	0.853945	0.000254228
TraesCS7D02G142000	6.09	6.27	7.63	3.48	2.55	3.64	1.02947	0.000254228
TraesCS5D02G156500	1.19	1.45	1.24	0.41	0.31	0.27	1.97603	0.000252044
TraesCS6D02G395200	0.11	0.13	0.18	0.8	0.74	0.61	-2.37207	0.000251117
TraesCS5B02G209800	0.41	0.51	0.71	1.8	1.8	2.44	-1.90056	0.000244559
TraesCS1D02G321300	1.72	1.97	1.47	3.37	3.77	5.3	-1.29776	0.000222389
TraesCS7B02G441100	2.78	2	2.61	1.11	1	0.68	1.39682	0.000221628
TraesCS5B02G219500	0.75	0.79	1.12	3.29	2.59	2.13	-1.59775	0.000217412
TraesCS2B02G240900	6.11	5.35	5.29	2.98	2.73	3.63	0.827003	0.000217412
TraesCS3D02G241300	7.84	6.92	5.8	10.53	11.98	11.85	-0.759586	0.000212391
TraesCS3D02G093900	1.3	1.93	2.11	4.83	4.36	4.57	-1.38022	0.000211387
TraesCS7B02G245500	41.08	44.27	40.43	20.93	28.51	29.51	0.655436	0.000211211
TraesCS1A02G203600	2.71	2.19	2.38	0.6	0.29	0.8	2.07593	0.00020984
TraesCS7B02G078300	1.32	0.9	0.89	0.24	0.3	0.27	1.92865	0.000209737
TraesCS1A02G422900	1.27	0.77	0.84	0.16	0.24	0.16	2.33395	0.000204062
TraesCS4B02G300600	5.38	4.59	4.88	8.38	8.77	7.52	-0.749678	0.000201829
TraesCS6A02G339100	13.65	10.7	10.19	15.03	20.28	23.5	-0.787132	0.000198513
TraesCS4B02G267900	1.45	1	0.88	2.72	2.57	3.36	-1.40477	0.000196759
TraesCS3B02G384800	0.93	1.09	1.25	2.38	2.76	2.21	-1.18826	0.000196333
TraesCS2B02G213700	1.29	0.78	0.43	2.31	2.5	2.35	-1.54671	0.000188585
TraesCS3A02G297100	1.63	2.41	2.08	0.61	0.54	0.29	2.10912	0.000188559
TraesCS2A02G565600	10.6	9.94	10.19	5.85	5.94	7.02	0.689466	0.000184579
TraesCS6A02G015500	1.61	0.91	0.98	0	0.08	0	5.44818	0.000163763
TraesCS5B02G195400	0	0	0.15	1.35	1.18	1.25	-4.65913	0.000159169
TraesCS2A02G156400	1.89	2.14	2.66	0.56	0.7	0.36	2.11163	0.000158394
TraesCS5D02G347700	202.18	110.6	151.66	64.1	83.9	86.26	0.945229	0.000155173
TraesCS1B02G355700	0.64	0.76	0.66	0.18	0.21	0.14	1.96547	0.000153821
TraesCS7B02G042100	6.07	7.97	7.7	3.93	3.55	3.21	1.01819	0.000149065
TraesCS2D02G061300	45.61	73.41	64.13	120.17	90.19	102.03	-0.788642	0.000136421
TraesCS4B02G261300	5.92	6.82	5.75	10.34	12.87	13.8	-1.03243	0.000131268
TraesCS5D02G393400	6.78	5.46	5.56	8.68	10.78	11.63	-0.823852	0.000131268
TraesCS3D02G298600	11.35	8.66	7.39	14.63	16.34	15.63	-0.784926	0.000128927
TraesCS4A02G404800	40.46	44.4	38.98	61.11	66.68	63.32	-0.649479	0.000128927
TraesCS5D02G400000	13.47	13.19	11.45	18.84	19.06	20.05	-0.62237	0.000126161
TraesCS4D02G245200	4.29	2.85	2.33	0.86	1.19	0.3	2.02164	0.000123373
TraesCS4D02G265000	5.41	4.85	4.27	1.81	2.83	2.18	1.07313	0.000123309
TraesCS1A02G228200	6.04	5.78	5.66	3.04	3.39	3.05	0.867562	0.000120005
TraesCS2B02G171200	1.01	1.19	0.86	0.06	0.25	0.18	2.61221	0.000119477
TraesCS4A02G112600	47.17	49.95	46.69	33.88	32.21	28	0.595145	0.000112486
TraesCS1D02G302500	0.29	0.32	0.26	1.01	0.98	1.31	-1.93156	0.000107331
TraesCS7A02G123900	7.01	6.51	7.58	10.69	10.54	11.58	-0.667185	9.85039e-05
TraesCS2D02G075200	1.76	1.52	1.52	0.25	0.2	0.34	2.58288	9.69359e-05
TraesCS4B02G360900	9.87	9.26	8.73	2.99	3.63	3.82	1.39133	9.3936e-05
TraesCS2B02G275100	1.97	1.86	2.12	4.21	3.93	3.88	-1.03716	8.85461e-05
TraesCS7A02G509700	3.97	4.1	4.03	6.71	6.44	6.31	-0.700069	8.85461e-05
TraesCS2A02G489500	2.07	3.73	2.85	1.13	0.56	0.77	1.80197	8.8337e-05
TraesCS4D02G170300	8.26	6.27	5.6	10.8	12.45	11.44	-0.801789	8.52814e-05
TraesCS2A02G476800	3.51	4.69	4.44	1.1	0.97	1.09	2.03048	8.52656e-05
TraesCS4D02G317900	3.4	2.95	3.95	1.63	2.25	1.39	0.919938	8.24497e-05
TraesCS6D02G234400	0.3	0.85	0.49	2.88	3.99	2.97	-2.59166	8.19232e-05
TraesCS6B02G275700	6.45	6.52	7	10	12.35	13.76	-0.874153	8.13126e-05
TraesCS5D02G453800	2.51	2.32	2.12	0.86	1.07	0.96	1.25827	8.07338e-05
TraesCS2D02G172300	98.86	140.01	145.93	58.24	48.41	32.07	1.45696	8.00588e-05
TraesCS3A02G313400	4.55	3.36	3.18	1.96	1.77	1.09	1.1889	7.84909e-05
TraesCS4A02G009400	1.75	1.73	1.83	0.71	0.65	0.86	1.25273	7.84909e-05
TraesCS2B02G451700	1.5	1.08	1.34	2.75	3.25	2.81	-1.14967	7.73169e-05
TraesCS3A02G537200	116.66	150.57	137.3	74.9	82.68	93.58	0.665868	7.6922e-05
TraesCS7A02G071700	0.94	1.01	0.87	2.14	2.03	2.18	-1.19068	7.3559e-05
TraesCS4B02G375200	9.68	7.65	6.62	12.51	14.45	15.25	-0.838501	7.29161e-05
TraesCS4D02G079900	6.73	8.12	7.13	11.56	12.82	12.35	-0.755189	7.25228e-05
TraesCS2A02G307800	59.02	68.48	57.74	94.16	86.82	99.82	-0.62131	6.96699e-05
TraesCS1D02G296500	8.89	11.06	8.08	3.61	3.97	2.96	1.39301	6.96699e-05
TraesCS6D02G346400	1.13	1.03	1.04	0.21	0.24	0.45	1.80599	6.50785e-05
TraesCS7D02G358000	8.48	9.46	10.36	3.5	3.91	2.92	1.43399	5.92177e-05
TraesCS5B02G330700	1.14	1.21	1.12	0.51	0.41	0.33	1.47592	5.84737e-05
TraesCS2A02G330200	5.79	3.7	4.2	8.01	7.74	8.11	-0.822522	5.76486e-05
TraesCS1D02G270000	0.23	0.18	0.06	0.9	0.89	1.4	-2.76673	5.74863e-05
TraesCS2A02G468200	8.91	11.13	11.71	6.4	6.37	5.39	0.795651	5.60664e-05
TraesCS4B02G103000	0.25	0.34	0.35	1.12	1.59	1.55	-2.25123	5.37864e-05
TraesCS4B02G353800	13.58	14.58	15.51	9.08	8.85	8.06	0.73387	5.27655e-05
TraesCS6A02G263500	10.16	9.87	8.35	4.8	4.97	5.9	0.84122	5.16635e-05
TraesCS2D02G344600	5.17	5.23	5.93	1.25	0.71	1.21	2.32463	4.9196e-05
TraesCS2D02G317800	5.49	6.67	7.17	2.92	2.51	1.45	1.50345	4.7223e-05
TraesCS3D02G123300	44.14	37.08	32.22	22.19	23.08	24.76	0.679724	4.58e-05
TraesCS3B02G322100	0.96	1	0.79	1.98	3.42	4.17	-1.8291	4.52139e-05
TraesCS2A02G169600	2.53	3.48	4.12	6.65	8.38	8.17	-1.21059	4.34393e-05
TraesCS2A02G028700	1.13	1.16	1.1	0.31	0.07	0.1	2.82792	4.07859e-05
TraesCS7A02G191100	7.66	6.36	6.08	3.15	3.29	3.07	1.05737	3.88211e-05
TraesCS2D02G540300	4.76	6.54	6.56	1.71	1.86	2.24	1.60468	3.85045e-05
TraesCS6D02G305200	2.33	2.45	2.39	0.51	0.23	0.85	2.20999	3.77473e-05
TraesCS1A02G103900	9.04	7.06	7.24	4.21	4.95	4.43	0.765213	3.74225e-05
TraesCS2B02G385000	5.47	6.06	6.41	2.24	2.58	3.14	1.15343	3.41806e-05
TraesCS5D02G176800	4.61	2.73	1.99	0.54	1.1	1.01	1.8146	3.41009e-05
TraesCSU02G234800	2.83	3.68	4.01	0.75	0.22	0.41	2.90567	3.32133e-05
TraesCS4B02G207900	33.86	26.28	26.29	45.3	43.12	45.88	-0.653857	3.17244e-05
TraesCS7A02G312800	2.66	2.89	2.79	0.79	0.68	0.9	1.78602	3.11842e-05
TraesCS3A02G482300	2.88	4.33	3.43	7.95	6.63	7.1	-1.03934	3.10323e-05
TraesCS4A02G296300	7.45	4.54	7.34	1.79	1.69	0.99	2.08691	3.06485e-05
TraesCS2D02G396600	14.19	16.02	11.35	21.64	23.7	22.27	-0.716342	2.90113e-05
TraesCS5D02G261000	3.99	3	3.18	1.32	1.67	1.84	1.05842	2.87344e-05
TraesCS6D02G067900	3.65	3.45	5.85	10.49	11.07	11.71	-1.39592	2.65675e-05
TraesCS6B02G400800	2.65	2.8	2.34	7.66	5.49	7.75	-1.44565	2.42868e-05
TraesCS4D02G266700	4.58	3.1	3.39	6.02	7.17	6.94	-0.935011	2.21692e-05
TraesCS3D02G276200	1.06	1.25	1.44	0.36	0.55	0.36	1.54523	1.97697e-05
TraesCS2D02G485800	160.83	204.4	191.2	124.99	101.61	110.6	0.697372	1.96062e-05
TraesCS7A02G565000	4.49	3.91	3.98	6.89	7.55	8.15	-0.884131	1.93341e-05
TraesCS6A02G249300	7.19	7.27	6.62	10.91	13.14	15.2	-0.918345	1.82757e-05
TraesCSU02G198000	2.3	4.19	3.34	0.53	0.19	0.31	3.51551	1.78748e-05
TraesCS1B02G088900	1.43	1.78	1.39	0.5	0.21	0.14	2.4317	1.77611e-05
TraesCS6B02G201600	8.15	8.23	6.96	3.84	4.04	3.8	0.985002	1.76981e-05
TraesCSU02G141200	2.86	1.64	1.36	4.17	4.6	6.31	-1.38708	1.74201e-05
TraesCS2D02G231100	1.99	1.74	2.11	4.85	3.94	3.87	-1.13416	1.66246e-05
TraesCS7D02G475300	2.41	1.59	1.73	0.46	0.53	0.34	2.0978	1.66246e-05
TraesCS6A02G343800	2.57	2.63	2.47	1.05	0.94	0.3	1.73381	1.63961e-05
TraesCS4D02G143300	1.04	0.85	0.93	4.24	5.56	5.02	-2.44222	1.57449e-05
TraesCS5B02G276500	0.84	0.94	0.77	0.21	0.32	0.2	1.81347	1.53634e-05
TraesCS7A02G479300	2.64	3.54	3.5	0.72	0.32	0.69	2.52516	1.44552e-05
TraesCS3B02G450100	320.12	464.15	462.52	258.36	229.85	224.35	0.777421	1.40584e-05
TraesCS1D02G396300	1.61	1.38	1.39	3.52	3	2.68	-1.01798	1.34294e-05
TraesCS5B02G292500	177.97	247.84	259.1	140.71	129.23	129.49	0.753996	1.31004e-05
TraesCS4B02G041100	16.82	12.67	12.84	21.03	23.62	25.55	-0.74874	1.29158e-05
TraesCS2A02G101000	6.27	7.73	6.76	3.57	3.18	3.3	1.03972	1.27369e-05
TraesCSU02G209300	4.56	2.6	2.4	0.2	0.88	0.79	2.39132	1.27114e-05
TraesCS3B02G158500	5	3.15	2.85	1.58	1.35	1.48	1.29745	1.26625e-05
TraesCS4D02G263000	5.81	5.24	4.35	2.31	2.4	2.75	1.03078	1.26176e-05
TraesCS5A02G501100	44.52	33.38	35.68	20.73	18.87	25.39	0.785471	1.25904e-05
TraesCS2D02G129500	79.49	76.74	72.46	44.36	50.17	52.42	0.618294	1.2333e-05
TraesCS2A02G188600	0.77	0.74	0.85	0.03	0.08	0.08	3.66865	1.21768e-05
TraesCS5A02G143500	5.73	5.9	6.58	1.64	2.55	2.19	1.48784	1.17663e-05
TraesCS6A02G408300	23.17	23.88	22.5	35.21	34.83	34.42	-0.604404	1.16203e-05
TraesCS7B02G337300	32.69	44.42	44.99	26.35	22.76	21.32	0.778693	1.14253e-05
TraesCS1D02G325300	0.95	1.22	0.89	3.6	3.18	3.19	-1.73716	1.13918e-05
TraesCS3B02G269200	12.71	8.99	9.69	16.59	18.91	19.44	-0.827138	1.08858e-05
TraesCS3A02G276200	1.01	0.85	0.91	0.2	0.29	0.33	1.82344	1.08671e-05
TraesCS1A02G166100	3.45	7.09	5.07	1.61	1.25	1.48	1.82894	1.08415e-05
TraesCSU02G024800	65.76	94.31	88.16	152.61	122.05	141.44	-0.762936	1.084e-05
TraesCS5A02G342700	234.61	184.53	219.39	104.09	114	134.52	0.80815	1.06832e-05
TraesCS2A02G213300	76.87	69.04	67.75	27.93	48.2	37.64	0.887804	1.04185e-05
TraesCS3D02G320700	0.61	1.06	0.96	0.1	0.15	0.1	3.00396	1.02571e-05
TraesCS4A02G290400	14.4	12.59	13.09	20.73	21.96	19.61	-0.653046	1.01971e-05
TraesCS5A02G237900	4.76	5.27	5.86	2.64	2.2	2.35	1.1294	1.01971e-05
TraesCS1D02G335200	18.28	17.86	16.65	25.85	28.36	31.33	-0.716547	9.8752e-06
TraesCS7D02G277500	15.81	14.37	15.77	9.53	8.71	8.68	0.754702	9.81052e-06
TraesCS6A02G211100	7.97	4.44	4.29	2.16	2.17	1.56	1.48393	9.81052e-06
TraesCS6B02G406900	1.14	1.31	1.29	3.42	3.4	2.85	-1.39571	9.8093e-06
TraesCS6D02G231300	3.86	4.79	4.19	8.18	8.55	9.28	-1.03387	8.41282e-06
TraesCS4D02G243100	2.26	2.14	2.11	0.63	0.93	0.52	1.65697	8.37011e-06
TraesCS6A02G138000	12.55	10.87	9.48	17.84	18.26	20.45	-0.797501	8.30316e-06
TraesCS7B02G071100	3.08	3.05	3.73	1.15	1.08	0.43	1.88192	8.0204e-06
TraesCS5B02G012000	12.53	10.14	10.33	5.26	6.76	6.89	0.787041	7.82407e-06
TraesCS4D02G299400	1.85	1.7	2.2	4.16	4.42	3.86	-1.13222	7.7051e-06
TraesCS3B02G191600	9.65	8.56	7.25	4.03	4.28	4.91	0.906628	7.48073e-06
TraesCS2A02G161500	2.75	4.18	2.76	1.05	0.86	0.88	1.78361	7.24178e-06
TraesCS7B02G046400	0.37	0.21	0.32	1.52	1.89	1.31	-2.40986	7.15235e-06
TraesCS4B02G267200	4.1	4.27	3.66	6.91	8.36	6.52	-0.872528	6.59646e-06
TraesCS7B02G032100	0.65	0.5	0.24	1.61	1.89	2.49	-2.14424	6.42111e-06
TraesCS7B02G146800	13.64	10.71	9.28	18.06	20.98	20.85	-0.849787	6.36633e-06
TraesCS5D02G411800	7.05	6.95	7.47	3.88	3.72	4.14	0.860447	6.36633e-06
TraesCS6D02G333800	0.79	0.77	0.58	0.04	0.07	0.06	3.56795	6.36633e-06
TraesCS7D02G386600	0.7	0.71	0.63	0.1	0.15	0.24	2.12068	6.24812e-06
TraesCS3A02G418600	15.48	14.77	13.9	23.36	25.81	26.82	-0.803364	6.23912e-06
TraesCS4A02G098600	3.54	3.38	3.33	1.48	1.62	1.43	1.15358	6.01968e-06
TraesCS1D02G146600	4.35	4.3	4.12	2.32	2.22	2.41	0.863532	5.99703e-06
TraesCS3B02G432000	17.52	24.88	24.38	12.11	13.37	11.44	0.843683	5.93999e-06
TraesCS1D02G072900	2.32	2.74	2.51	0.62	0.79	0.87	1.71488	5.86284e-06
TraesCS5A02G340500	3.65	2.94	2.89	1.1	1.29	1.17	1.39181	5.83305e-06
TraesCS4A02G044000	6.3	6.94	6.4	3.18	2.79	3.33	1.0605	4.97665e-06
TraesCS5A02G220400	1.67	1.16	1.42	4.27	3.39	3.93	-1.52659	4.91703e-06
TraesCS7A02G424700	49.35	45.63	44.47	30.07	26.82	30.28	0.660055	4.8958e-06
TraesCS7B02G467200	0.65	1.45	1.35	0	0	0	7.14115	4.80322e-06
TraesCS5B02G482400	65.16	57.4	54.08	37.82	39.64	36.72	0.613363	4.51705e-06
TraesCS2B02G242100	15.4	13.67	14.11	9.56	8.86	8.09	0.699539	4.45812e-06
TraesCS1B02G410300	2.48	2.95	2.89	0.25	0.33	0.32	3.20687	4.42415e-06
TraesCS2B02G241200	1.09	0.98	0.93	0.06	0.22	0.11	2.98237	4.32361e-06
TraesCS2D02G531100	5.18	5.84	6.26	0.99	1.58	0.51	2.55044	4.26392e-06
TraesCS7B02G326900	25.72	20.36	20.62	12.07	12.67	13.67	0.777761	3.98081e-06
TraesCS5A02G484800	12	12.44	10.28	5.59	3.89	5.16	1.23459	3.85349e-06
TraesCS4D02G015600	3	1.53	2.31	0.44	0.12	0.12	3.31623	3.85349e-06
TraesCS1B02G310300	20.33	18.98	20.26	30.76	29.94	34.49	-0.694415	3.77359e-06
TraesCS7D02G367600	91.98	108.83	106.26	68.14	57.26	64.87	0.67276	3.53142e-06
TraesCS5B02G470100	13.91	13.46	12.71	8.32	7.36	8.77	0.699203	3.46333e-06
TraesCS2D02G583100	1.63	0.93	1.22	2.98	4.45	4.71	-1.71831	3.24742e-06
TraesCS3A02G239200	2.65	2.96	3.29	0.58	0.73	0.62	2.22371	3.21774e-06
TraesCS3A02G103800	10.76	10.71	9.86	5.83	6.52	4.92	0.847882	2.53855e-06
TraesCS7A02G427000	2.58	2.23	2.09	0.38	0.36	0.45	2.51089	2.53855e-06
TraesCS3B02G322000	1.14	0.86	1.08	2.12	4.54	5.51	-2.02089	2.5144e-06
TraesCS1D02G308300	339.19	372.94	309.63	211.11	227.76	226.65	0.600655	2.47047e-06
TraesCS2A02G082600	0.45	0.63	0.26	2.24	2.03	2.35	-2.30893	2.39271e-06
TraesCS7B02G128000	12.71	11.67	11.42	6.27	5.31	6.56	0.96153	2.27931e-06
TraesCS4D02G265800	19.71	24.11	22.62	33.25	37.42	34.86	-0.68206	2.26649e-06
TraesCS2A02G444900	2.41	1.73	1.66	0.54	0.81	0.63	1.59674	2.24759e-06
TraesCS2A02G576100	556.24	779.26	830.48	416.5	430.33	289.78	0.906744	2.17275e-06
TraesCS7D02G130800	1.54	1.27	1.51	0.26	0.13	0.32	2.58503	2.04579e-06
TraesCSU02G025500	4.64	3.75	2.89	1.22	1.76	1.57	1.29414	1.92951e-06
TraesCS4D02G189200	11.36	10.2	12.45	4.82	3.91	4.58	1.33254	1.91503e-06
TraesCS2A02G399100	10.56	11.35	10.83	16.54	17.85	19.97	-0.73421	1.89462e-06
TraesCS4D02G142800	15.86	10.81	12.67	22.58	24.18	23.01	-0.848739	1.89076e-06
TraesCS7D02G512800	2.93	2.16	2.74	1	0.66	0.89	1.60572	1.73807e-06
TraesCSU02G068000	0.26	0.13	0.09	0.84	0.75	0.86	-2.48936	1.65219e-06
TraesCSU02G146600	5.9	5.31	6.36	1.41	0.74	1.72	2.19775	1.62328e-06
TraesCS3D02G323100	0.21	0.3	0.26	1.5	1.31	1.08	-2.33855	1.61724e-06
TraesCS2D02G172500	1.73	1.78	1.66	4.95	4.33	4.17	-1.41011	1.59653e-06
TraesCS5A02G172200	148.29	190.54	168.41	105.28	95.6	110.67	0.687213	1.58686e-06
TraesCS7B02G147500	7.03	6.58	6.83	3.88	4.07	3.01	0.889932	1.50457e-06
TraesCS7D02G419300	90.59	93.5	85.19	63.35	53.71	52.78	0.648209	1.47237e-06
TraesCS5A02G307200	30.51	29.8	26.01	16.44	16.92	19.18	0.701019	1.47237e-06
TraesCS2A02G221300	2.73	2.5	2.6	0.72	0.9	0.81	1.67901	1.47237e-06
TraesCS5B02G475500	634.71	807.88	747.73	1140.13	1138.63	1074.43	-0.633689	1.46691e-06
TraesCS6B02G166200	2.4	1.8	1.68	5.06	4.29	5.27	-1.33511	1.46537e-06
TraesCS4A02G485400	200.31	173.69	162.41	259.78	268.57	286	-0.617839	1.26485e-06
TraesCS5D02G473800	340.18	337.38	308.93	455.83	492.86	558.52	-0.631727	1.21286e-06
TraesCSU02G233300	4.44	7.59	6.02	17.29	13.57	11.9	-1.25793	9.65822e-07
TraesCSU02G033000	473.49	574.64	542.04	738.65	859.78	859.46	-0.650421	9.26603e-07
TraesCS1A02G203700	6.29	3.05	4.76	1.46	0.72	1.11	2.06506	8.61026e-07
TraesCS2D02G080500	2.84	1.85	2.52	5.05	6.39	6.67	-1.34956	8.01609e-07
TraesCS4B02G271800	5.19	6.93	5.48	1.44	1.35	1.56	1.99394	7.9769e-07
TraesCS1B02G141700	11.75	10.52	9.66	5.84	6.03	6.08	0.846109	7.93519e-07
TraesCS5D02G413000	42.18	48.36	45.89	22.46	20.59	26.2	0.95092	7.93285e-07
TraesCS5B02G209100	1.29	1.72	1.63	0.38	0.22	0.21	2.50084	7.43808e-07
TraesCS5D02G019400	8.98	6.81	6.27	4.02	3.84	3.26	0.977194	7.29881e-07
TraesCS3A02G338000	23.56	22.42	19.87	42.15	34.79	37.07	-0.814277	6.85918e-07
TraesCS5D02G275500	9.56	14.75	12.57	3.66	4.04	2.88	1.80546	6.70438e-07
TraesCS6D02G072100	6.79	7.63	6.05	2.51	1.64	1.26	1.91387	6.69549e-07
TraesCS4A02G033500	8.78	9.19	7.2	3.8	2.34	2.33	1.55345	6.4192e-07
TraesCS7B02G213000	5.26	5.53	5.45	2.09	1.92	2.02	1.42018	5.64308e-07
TraesCS2A02G350800	4.01	4.82	5.61	0.88	0.69	0.85	2.54	5.59103e-07
TraesCS7D02G309400	3.68	4.8	3.93	1.02	1.25	1.43	1.74843	5.34008e-07
TraesCS7D02G239400	60.25	71.21	60.59	98.57	99.99	114.71	-0.725563	5.26085e-07
TraesCS7A02G240400	60.86	71.84	66.4	112.79	98.41	105.76	-0.689885	5.01605e-07
TraesCS7B02G379300	21.12	28.22	27.39	15.63	12.49	12.93	0.888119	4.64308e-07
TraesCS5A02G514500	2.3	2.57	2.29	0.65	0.77	1.03	1.53953	4.56424e-07
TraesCS6A02G084500	2.58	2.61	2.42	5.28	5.45	5.7	-1.12701	3.80472e-07
TraesCS4A02G437600	12.56	12.75	13.03	6	6.97	7.17	0.911024	3.76509e-07
TraesCS1B02G289700	216.42	233.72	209.48	322.21	346.65	312.21	-0.591798	3.59397e-07
TraesCS7D02G080400	1.51	2	1.64	0.34	0.33	0.26	2.46079	3.59397e-07
TraesCS3D02G039300	8.93	8.03	7.76	3.08	2.94	4.16	1.2593	3.54703e-07
TraesCS1A02G122500	27.13	24.42	23.46	13.39	15.87	15.11	0.742337	3.42038e-07
TraesCS4D02G032500	14.87	18.59	18.24	3.5	7.95	5.74	1.57117	3.30074e-07
TraesCS7B02G379400	6.14	6.72	6.85	3.4	2.58	2.35	1.23484	3.08076e-07
TraesCS4A02G238600	2.78	2.8	2.85	0.73	0.72	0.19	2.39579	2.90476e-07
TraesCS5D02G233700	11.87	12.25	12.59	6.44	5.52	6.13	1.00445	2.73537e-07
TraesCS3A02G074600	362.59	432.53	401.24	613.26	629.31	576.98	-0.625717	2.59563e-07
TraesCS5D02G392000	1.77	1.86	1.75	4.73	5.19	4.71	-1.47068	2.59212e-07
TraesCS6A02G218800	89.84	82.22	73.34	43.49	50.04	52.55	0.731082	2.55734e-07
TraesCS5B02G476000	775.25	1030.13	949.14	585.72	498.96	546.99	0.739221	2.49358e-07
TraesCS5D02G321100	37.05	38.02	39.14	20.11	20.8	24.21	0.791211	2.37272e-07
TraesCS2D02G039000	1.43	1.88	1.5	4.27	4.05	4.81	-1.46148	2.34384e-07
TraesCSU02G092300	0.91	0.98	1.25	3.78	4.13	3.27	-1.86704	2.31642e-07
TraesCS3B02G248500	1.16	0.82	1.11	0.28	0.39	0.2	1.84342	2.15937e-07
TraesCS2B02G040600	1.62	1.74	1.77	0.38	0.11	0.18	2.92293	2.11157e-07
TraesCS5B02G342000	483.73	320.54	363.13	157.65	189.11	223.93	0.985599	2.01898e-07
TraesCS1A02G342600	1.76	1.82	1.78	0.83	0.72	0.7	1.23725	2.011e-07
TraesCS1D02G123400	27.02	26.8	24.75	15.57	16.82	16.24	0.677625	1.98246e-07
TraesCS2D02G550200	128.07	142.33	133.97	81.12	69.56	89.82	0.731467	1.93869e-07
TraesCS7B02G011600	1.59	1.75	2.24	0.35	0.09	0	3.66157	1.83751e-07
TraesCS7D02G161200	8.98	2.67	6.05	0.22	0.11	0	5.75541	1.59644e-07
TraesCS4A02G107100	17.14	12.41	11.36	35.09	32.84	35.16	-1.37885	1.55232e-07
TraesCS3D02G122500	66.91	86.04	78.23	47.42	37.6	45.35	0.809952	1.49609e-07
TraesCS2D02G414900	17.5	21.49	18.99	44.54	45.32	37.49	-1.16786	1.47099e-07
TraesCS5A02G500200	104.86	118.3	110.8	164.86	169.8	182.42	-0.649727	1.47099e-07
TraesCS7B02G381900	2.81	2.97	2.63	0.92	0.6	0.62	1.95865	1.38492e-07
TraesCS3A02G399000	6.59	9.46	8.9	3.38	4.08	2.98	1.25025	1.28989e-07
TraesCS1D02G412300	43.97	30.97	27.4	56.25	71.04	70.36	-0.966026	1.17972e-07
TraesCS1A02G070400	3.18	2.63	3.25	0.86	0.77	0.82	1.87442	1.15648e-07
TraesCS5A02G216400	3.54	2.33	1.84	7.61	5.35	9.58	-1.57511	1.14372e-07
TraesCS3B02G310000	1.28	1.27	1.13	0.42	0.26	0.27	1.92942	1.13291e-07
TraesCS4A02G280500	154.42	117.52	143.04	227.28	213.19	234.47	-0.724042	9.78753e-08
TraesCS4A02G283900	101.1	95.55	87.58	52.17	56.55	63.85	0.703701	9.78753e-08
TraesCS5D02G486300	30.08	25.28	23.27	43.24	43.3	47.19	-0.784511	9.62952e-08
TraesCS4A02G034500	2.58	3.11	2.65	0.82	0.65	0.47	2.14754	9.35901e-08
TraesCS2B02G066800	92.03	72.71	68.3	32.61	42.12	46.98	0.9196	8.64108e-08
TraesCS4A02G272900	36.53	29.91	28.37	49.21	53.2	58.49	-0.780846	8.60169e-08
TraesCS5B02G180300	6.95	7.38	6.8	13.5	11.78	13.76	-0.909629	8.35886e-08
TraesCS2A02G225200	2.8	3.18	3.23	6.14	6.52	7.23	-1.12685	7.81663e-08
TraesCS4D02G340500	1.94	2.08	1.97	0.44	0.57	0.83	1.68643	7.38861e-08
TraesCS5A02G198300	3.91	4.98	3.25	11.9	13.65	13.9	-1.72138	6.09745e-08
TraesCS7B02G355200	7.27	9.77	7.18	1.92	2.88	2.51	1.71643	5.83834e-08
TraesCS3D02G417500	26.53	23.84	25.03	44.46	39.41	37.41	-0.701488	5.43317e-08
TraesCS2B02G066900	123.54	156.55	149.58	78.48	74.01	91.87	0.79739	5.33704e-08
TraesCS3A02G422100	36.54	30.95	30.71	51.73	52.13	53.24	-0.695533	4.72219e-08
TraesCS3A02G260200	7.55	2.32	4.76	1.03	0.75	0.78	2.48741	4.14378e-08
TraesCS5D02G477100	147.27	175.9	153.2	86.55	80.97	103.58	0.796063	3.92055e-08
TraesCS1D02G403100	2.22	3.91	3.58	0.86	0.83	0.86	1.94281	3.90441e-08
TraesCS7A02G376200	2.08	1.46	1.85	5	5.07	5.96	-1.62017	3.30991e-08
TraesCS2B02G369100	4.1	4.86	5.85	1.06	0.59	1.46	2.2257	3.19026e-08
TraesCS6D02G026500	1.29	0.96	0.79	3.09	2.92	3.08	-1.62449	3.18323e-08
TraesCS5A02G469800	201.72	194.87	182.28	128.87	126.58	120.48	0.60685	3.14509e-08
TraesCS3D02G398300	9.69	7.58	6.4	14.88	15.45	17.92	-1.04601	3.04399e-08
TraesCS7D02G084100	6.89	5.09	4.26	10.8	11.91	10.72	-1.05898	2.92764e-08
TraesCS6B02G205900	0.83	0.95	0.91	0.18	0.31	0.1	2.25134	2.85294e-08
TraesCS6D02G378000	22.12	22.66	23.79	11.36	10.08	9.04	1.06899	2.71353e-08
TraesCS4A02G114700	4.79	4.96	5.31	2.28	2.17	2.08	1.19498	2.64328e-08
TraesCS4B02G037700	80.03	57.62	54.2	29.06	32.56	37.07	0.945169	2.5953e-08
TraesCS6A02G078400	6.1	10.7	8.83	1.77	2.05	2.42	2.01558	2.33806e-08
TraesCS6B02G259000	5.18	5.15	4.09	10.83	13.14	15.82	-1.49449	2.32696e-08
TraesCS2B02G195900	3.85	2.77	3.5	9.37	9.06	8.53	-1.43915	2.32696e-08
TraesCS5D02G482800	107.35	111.1	102.03	68.75	71.17	64.94	0.630481	2.30755e-08
TraesCSU02G121000	101.03	98.78	93.75	145.12	173.35	180.1	-0.792124	2.01673e-08
TraesCS5D02G327800	4.32	5.62	4.82	2.03	1.15	1.07	1.80967	2.01673e-08
TraesCS5B02G303200	19.27	21.62	25.79	9.34	11.34	7.27	1.24609	1.91359e-08
TraesCS1B02G441900	8.44	7.74	8.05	13.15	14.91	13.97	-0.811019	1.62877e-08
TraesCS2D02G379000	35.75	38.54	36.72	22.46	22.62	20.55	0.743659	1.62877e-08
TraesCS7A02G115300	65.43	52.79	56.8	25.73	32.01	35.26	0.893986	1.51647e-08
TraesCS3D02G393200	13.06	14.69	16.53	7.88	6.72	7.11	1.00286	1.51647e-08
TraesCS7A02G454600	10.94	15.52	14.47	5.87	5.4	6.27	1.20888	1.4882e-08
TraesCS5A02G460300	6.63	8.58	6.58	3.37	2.36	2.45	1.40436	1.05774e-08
TraesCS1D02G353700	27.22	21.53	19.83	7.98	11.03	11.79	1.13941	1.03971e-08
TraesCS3D02G542900	213.28	296.29	304.35	149.88	139.11	129.08	0.935787	9.71856e-09
TraesCS7A02G371600	8.16	6.75	7.37	2.04	3	2.4	1.56521	9.71856e-09
TraesCS6A02G126500	3.49	3.71	3.2	1.11	1.09	0.76	1.79419	7.2516e-09
TraesCS1D02G233200	17.73	13.88	14.78	46.1	40.67	58.56	-1.71286	6.63529e-09
TraesCS1A02G265600	12.88	10.3	13.52	3.99	3.32	3.17	1.78347	6.5202e-09
TraesCS5A02G441700	13.41	16.06	13.55	6.55	6.46	8	1.01664	6.24208e-09
TraesCS5A02G330500	1.59	2.14	1.66	0.55	0.58	0.46	1.74084	5.89032e-09
TraesCS4B02G258200	40.16	40.37	37.33	20.71	22.86	24.44	0.777177	5.33375e-09
TraesCS4A02G014300	225.78	228.68	228.27	154.25	143.61	128.93	0.661833	5.16955e-09
TraesCS7D02G354200	31.55	27.58	24.15	3.58	1.75	2.59	3.31729	4.93467e-09
TraesCS6B02G166000	62.12	85.93	88.35	45.77	31.44	30.14	1.12375	4.66598e-09
TraesCS5D02G375500	3.87	3.54	4.35	8	8.79	9.7	-1.19191	4.20971e-09
TraesCS1D02G299700	21.22	20.96	21.05	37.22	41.64	45.55	-1.00053	4.20971e-09
TraesCS7D02G078700	3.81	4.4	3.76	0.63	1.08	0.5	2.4223	4.01065e-09
TraesCS3B02G283600	53.23	41.9	32.96	80.04	86.79	103.45	-1.1033	3.60088e-09
TraesCS3B02G181300	21.29	27.4	24.67	38.92	52.35	59.48	-1.05691	3.60088e-09
TraesCS1D02G344700	1.19	1.4	1.2	0.3	0.3	0.31	2.15993	3.25891e-09
TraesCS3A02G260100	3.94	1.66	3.32	0.32	0.21	0.15	3.66299	2.81332e-09
TraesCS5D02G182600	32.46	28.2	31.84	50.16	49.04	51.42	-0.72111	2.68738e-09
TraesCS3D02G476500	3.52	3.48	3.59	0.57	0.79	0.35	2.64457	2.605e-09
TraesCS7D02G109200	2.4	2.09	2.61	0.32	0.13	0.3	3.21012	2.605e-09
TraesCS1D02G052800	144.33	151.64	135.22	247.01	272.57	305.63	-0.99221	1.92903e-09
TraesCS2D02G348900	4.08	4.06	4.72	0.76	0.73	0.71	2.6043	1.79982e-09
TraesCS7D02G046500	18.98	13.34	13.44	27.31	33.52	31.67	-1.03407	1.7082e-09
TraesCS1A02G394900	2.2	2.54	3.06	0.45	0.62	0.49	2.33816	1.17986e-09
TraesCS3B02G526700	3.82	3.09	2.77	0.59	0.32	0.36	2.91363	9.18601e-10
TraesCS6B02G432300	17.94	19.35	18.37	9.2	8.93	9.17	1.01025	8.20478e-10
TraesCS4A02G290900	65.69	61.06	54.51	93.62	123.69	119.66	-0.913149	8.12982e-10
TraesCS2A02G215900	9.11	7.31	7.69	3.64	4.04	3.56	1.08953	7.64683e-10
TraesCS4D02G038500	52.57	39.76	39.37	75.53	79.64	93.81	-0.936591	7.32588e-10
TraesCS2D02G052400	38.02	50.41	44.97	23.38	14.7	20.5	1.17066	6.94385e-10
TraesCS3D02G260500	5.45	1.53	3.61	0.22	0.11	0.27	4.10112	6.61739e-10
TraesCS2D02G481700	24.22	26.24	21.7	9.02	11.4	12.86	1.10198	6.48725e-10
TraesCS1D02G431200	1.71	2.13	1.54	0.25	0.27	0.29	2.70989	6.4647e-10
TraesCS5B02G265500	46.82	47.47	39.56	24.88	21.46	26.1	0.869643	6.19173e-10
TraesCS6A02G173700	72.46	66.48	62.18	33.12	37.9	40.47	0.833498	6.04388e-10
TraesCS7A02G453100	8.37	5.29	5.52	12.57	17.58	19.82	-1.40634	5.06236e-10
TraesCS6D02G359300	2.08	2.31	3.86	0.33	0.19	0.18	3.5485	3.71856e-10
TraesCSU02G175000	56.5	47.25	44.31	87.22	82.9	92.24	-0.844149	3.25651e-10
TraesCS7D02G399500	13.04	15.17	13.65	6.5	6.21	7.66	1.02657	2.92617e-10
TraesCS5B02G475700	177.69	209.04	200.23	109.48	99.49	120.24	0.816966	2.91535e-10
TraesCS3B02G359100	20.29	18.13	17.11	30.52	35.67	35.73	-0.893295	2.64917e-10
TraesCS3B02G267700	4.03	4.78	4.71	0.77	0.97	0.85	2.38899	2.28189e-10
TraesCS2A02G476700	6.58	6.94	7.45	1	0.99	1.65	2.55848	1.85818e-10
TraesCS5D02G515300	12.19	15.62	11.9	4.08	4.95	5.51	1.43736	1.61212e-10
TraesCS7B02G417700	95.18	129.44	115.6	200.97	211.36	210.65	-0.891001	1.26449e-10
TraesCS6D02G018500	14.06	11.9	11.28	3.89	5.94	5.33	1.27938	1.04076e-10
TraesCS2B02G491400	23.46	26.63	24.52	10.41	14.25	12.38	0.99624	9.226e-11
TraesCS3A02G283600	5.16	5.45	5.03	1.79	1.92	2.4	1.34839	8.66974e-11
TraesCS3B02G152300	71.36	58.7	53.09	32.79	28.75	30.53	0.973882	6.85438e-11
TraesCS4B02G017100	13.41	8.89	9.42	20.79	24.05	27.8	-1.21552	6.55728e-11
TraesCS5B02G515100	29.22	33.68	30.66	11.27	12.97	16.29	1.186	6.15342e-11
TraesCS2D02G177100	1.37	2.07	2.76	7.67	6.67	8.16	-1.87612	4.67655e-11
TraesCS3D02G481400	6.78	3.08	5.51	1.17	0.79	0.85	2.42367	4.60686e-11
TraesCS5A02G464500	384.25	458.99	421.07	251.96	234.76	247.63	0.767482	4.5885e-11
TraesCS3D02G340800	46.17	57.21	52.13	91	111.09	131.16	-1.12428	4.2408e-11
TraesCS3A02G121000	168.35	127.66	123.17	75.61	63.12	72.39	0.971909	4.2408e-11
TraesCS2A02G590600	44.88	35.32	30.59	15.82	15.6	18.79	1.12449	4.2408e-11
TraesCS7A02G088700	4.11	2.74	2.78	9.07	8.77	6.72	-1.36775	3.90305e-11
TraesCS2A02G350900	7.38	7.98	5.8	1.31	1.37	1.34	2.39618	3.45294e-11
TraesCS3D02G506900	1.24	1	1.16	0.11	0.11	0.09	3.40395	3.45294e-11
TraesCS3B02G209200	3.25	2.27	1.68	8.46	8.81	9.53	-1.91081	2.38817e-11
TraesCS2A02G549500	509.15	618.33	540.69	337.42	313.73	302.69	0.792938	2.38817e-11
TraesCS4A02G033600	10.4	11.41	8.47	1.82	2.53	2.34	2.16268	2.26713e-11
TraesCS4A02G116400	7.79	9.53	9.65	1.76	2.52	2.02	2.07554	2.0673e-11
TraesCS2D02G563600	281.65	217.66	185.53	88.59	107.46	117.22	1.11052	2.02726e-11
TraesCS3B02G584700	12.09	8.5	9.99	1.37	1.39	1.59	2.7832	1.91188e-11
TraesCS2A02G562400	15.05	13.69	15.62	6.95	6.7	6.83	1.09951	1.76657e-11
TraesCS5D02G336300	3.07	3.28	3.3	1.12	1.32	1.19	1.39672	1.56434e-11
TraesCS7A02G405600	5.78	6.93	5.65	1.89	2.04	2.16	1.57763	1.28977e-11
TraesCS3D02G287300	0.25	0.5	0.55	2.59	3.87	3.65	-3.03287	1.09873e-11
TraesCS2B02G593000	149.89	119.59	107.83	51.79	61.01	66.63	1.0499	9.15438e-12
TraesCS3A02G311100	5.24	3.98	3.77	1.31	1.48	1.2	1.68988	8.37598e-12
TraesCSU02G031600	2.41	2.44	3.17	0.44	0.23	0.54	2.75002	6.70579e-12
TraesCS6D02G127100	3.3	3.48	2.5	8.29	8.14	9.49	-1.49863	5.52934e-12
TraesCS3B02G376700	529.02	407.77	410.96	757.36	926.35	1082.64	-1.08239	5.47401e-12
TraesCS5B02G016300	526.31	790.35	784.57	354.63	301.24	264.88	1.17245	4.43892e-12
TraesCS7B02G273700	1.39	1.12	1.35	4.11	5.2	6.5	-2.04838	3.87847e-12
TraesCS3D02G439200	2.36	2.37	2.67	0.76	0.64	0.41	2.0314	3.55822e-12
TraesCS2A02G052900	93.59	130.08	119.46	60.19	47.55	54.63	1.06412	3.48607e-12
TraesCS2B02G369000	17.14	22.28	20.08	8.31	8.05	8.34	1.25124	3.05076e-12
TraesCS7D02G111800	70.49	59.54	57.98	30.18	31.58	33.63	0.959026	2.79733e-12
TraesCS1A02G212400	127.54	116.01	105.62	194.29	210.28	230.73	-0.882442	2.50652e-12
TraesCS5A02G018200	9.12	9.79	9.64	1.86	1.3	1.24	2.67701	2.48337e-12
TraesCS4B02G312200	3.14	2.06	2.03	10.74	11.05	9.44	-2.13428	2.26031e-12
TraesCS2D02G052700	85.63	99.39	92.67	49.37	49.62	54.02	0.843982	2.2058e-12
TraesCS3B02G376900	0.17	0.46	0.66	2.9	4.71	3.91	-3.24119	1.86187e-12
TraesCS3B02G370300	1.42	1.28	1.05	4.66	5.45	4.66	-2.00867	1.41909e-12
TraesCS7A02G489000	4.75	4.39	4.69	1.05	0.79	1.26	2.14131	7.19017e-13
TraesCS2D02G550500	190.51	201.5	173.11	95.59	104.41	110.53	0.849146	7.04627e-13
TraesCS3B02G481800	2.53	2.69	3.66	0.9	0.74	0.45	2.0912	3.80959e-13
TraesCS6B02G041200	13.23	16.06	14.67	7.44	6.66	6.63	1.07408	2.88859e-13
TraesCS4B02G187800	5.69	10.02	10.15	0.6	1.41	0.39	3.42229	2.45991e-13
TraesCS5D02G049200	45.45	25.6	40.1	3.2	4.44	5.2	3.0671	2.23423e-13
TraesCS2B02G042700	0.54	0.27	0.34	2.04	1.87	1.68	-2.35954	1.98748e-13
TraesCS6D02G212900	3.44	2.46	3.29	9.68	8.62	10.6	-1.68611	1.52476e-13
TraesCS3D02G493700	32.39	20.95	23.31	10.55	9.76	10.51	1.2983	9.55045e-14
TraesCS6B02G302400	8.77	6.12	6.92	1.8	2.25	2.06	1.82999	8.3642e-14
TraesCS1A02G150100	7.64	7.23	7.37	2.56	2.75	2.28	1.53664	7.68994e-14
TraesCS5D02G217200	2.64	3.05	2.78	0.48	0.56	0.34	2.61049	6.6086e-14
TraesCS7B02G251100	7.44	8.69	7.54	2.38	2.49	2.13	1.75175	4.10371e-14
TraesCS3B02G555600	1.24	1.34	1.86	4.39	5.26	4.51	-1.68453	4.09393e-14
TraesCS7B02G262800	24.58	23.99	27.62	8.89	5.24	6.05	1.88822	3.31034e-14
TraesCS4B02G172700	0.48	0.22	0.2	2.27	2.55	2.68	-3.08095	2.84228e-14
TraesCS2A02G324800	1.28	0.99	1.08	3.71	4.21	5.06	-1.97703	2.27769e-14
TraesCS3A02G446600	2.47	2.63	3.22	0.65	0.7	0.45	2.19823	2.07182e-14
TraesCS5D02G217400	5.4	4.81	5.33	1.65	1.23	1.21	1.91963	1.1196e-14
TraesCS5D02G481400	695.17	854.48	945.13	422.52	332.56	319.7	1.1901	4.7815e-15
TraesCS5D02G050200	23.48	16.55	24.39	1.11	3.04	2.62	3.22354	2.32485e-15
TraesCS1D02G431900	1.88	1.14	1.69	6.27	5.7	5.99	-1.95254	1.8998e-15
TraesCS2B02G357500	3.1	3.34	2.42	8.15	7.98	10.26	-1.59327	1.8998e-15
TraesCS3D02G524700	19.31	8.3	16.62	2.32	1.78	1.07	3.06686	1.41397e-15
TraesCS2A02G052600	317.56	359.28	346.44	159.3	173.08	191.93	0.948395	8.84133e-16
TraesCS3A02G481500	7.9	6.12	8.93	1.51	1.67	1.17	2.38507	8.84133e-16
TraesCS5B02G520400	4.4	5.65	5.23	0.72	1	0.85	2.55435	1.34744e-16
TraesCS7B02G327200	13.79	13.15	12.03	4.64	4.21	3.68	1.6251	1.11639e-16
TraesCS5D02G204200	3.83	3.59	3.84	16.91	17.79	20.8	-2.3293	1.02455e-16
TraesCS4D02G020900	37.16	36.54	30.82	68.8	107.6	95.16	-1.39555	1.00562e-16
TraesCS4D02G015800	19.02	17.33	18.67	7.25	4.62	6	1.6034	5.0134e-17
TraesCS7D02G242500	16.98	17.72	18.18	8.57	7.85	6.39	1.20298	1.05187e-17
TraesCS6B02G139500	0.16	0.19	0.16	1.88	1.87	1.88	-3.50312	9.78257e-18
TraesCS4D02G258000	21.02	19.41	18.32	7.51	7.88	8.94	1.25682	5.43795e-19
TraesCS5A02G468500	471.47	610.94	708.86	242.81	227.67	174.66	1.45037	5.2208e-19
TraesCS7D02G347300	11.09	10.24	13.6	3.05	3.2	3.79	1.78452	2.67711e-19
TraesCS3B02G293200	17.03	8.17	11.57	2.07	1.82	1.98	2.62311	5.41532e-20
TraesCS5A02G309100	0.45	0.42	0.33	3.72	3.94	3.61	-3.27838	2.49488e-20
TraesCS3D02G332200	5.39	5.87	5.75	13.94	17.18	16.06	-1.4904	1.42389e-20
TraesCS3D02G260300	30.06	17.67	19.99	5.99	5.92	5.28	1.96469	6.15483e-21
TraesCS3D02G338400	0.29	0.27	0.28	4.03	5.37	6.05	-4.24019	6.14506e-21
TraesCS5D02G391000	4.17	6.95	4.87	18.03	16.77	22.6	-1.85819	1.90744e-21
TraesCS7B02G353600	5.91	3.58	3.32	14.21	16.95	18.82	-1.98863	1.82332e-21
TraesCS1B02G226000	60.77	59.4	59.84	125.41	129.45	151.06	-1.19279	9.89006e-24
TraesCSU02G207700	14.17	18.97	17.56	4.43	3.46	5.07	1.95698	8.2583e-24
TraesCS7D02G368800	1.41	1.2	1.54	6.19	6.93	8.05	-2.38832	6.08129e-24
TraesCS2D02G348800	37.06	40.81	42.79	13.92	13	15.96	1.47297	1.49689e-24
TraesCS3A02G344800	2.95	3.58	3.74	12.27	15.74	17.53	-2.16786	6.7485e-27
TraesCS5D02G472000	12.77	12.57	13	4.15	3.78	4.21	1.64656	2.41447e-27
TraesCS2A02G350700	27.1	31.54	28.15	8	9.16	9.57	1.68158	2.41447e-27
TraesCS3B02G376800	0.85	1.43	0.79	7.55	8.82	10.92	-3.1878	1.33094e-27
TraesCS2D02G338100	3.21	2.68	2.68	10.35	10.21	13.26	-2.00534	7.23254e-28
TraesCS3A02G273000	1.64	1.24	1.22	7.53	8.01	9.8	-2.65828	5.82303e-29
TraesCS1D02G147900	20.77	17.86	16.84	48.12	48.43	52.01	-1.43819	3.21378e-33
TraesCS4A02G438100	95.3	97.42	81.26	262.73	341.87	383.76	-1.86842	4.82751e-39
TraesCS1D02G215400	47.6	50.06	42.04	141.31	140.85	168.17	-1.70729	2.45344e-42
TraesCS2B02G491100	7.57	7.5	6.9	25.38	27.37	32.49	-1.97413	1.6959e-43
TraesCS2D02G499200	5.79	5.41	4.73	0.83	0.73	0.74	2.77451	1.48666e-48
TraesCS4A02G438200	35.19	34.51	30.59	114.77	152.8	137.6	-2.03147	2.05824e-57
TraesCS5D02G050100	237.96	125.61	182.49	13.32	19.06	15.44	3.48466	1.49764e-63
