# Supplementary material for: The TaSnRK1‐TabHLH489 module integrates brassinosteroid and sugar signalling to regulate the grain length in bread wheat
Source: Plant Biotechnol J. 2024 Feb 27;22(7):1989–2006. doi: 10.1111/pbi.14319 (PMC11182588; doi:10.1111/pbi.14319)
Supplement: Supplementary file 19 — Table S2 Information of primers used in this study. [file PBI-22-1989-s001.xlsx]

## Sheet: Table S2
Table S2 Information of primers used in this study.
Primer name	5'-3'sequence	Purpose	Note
Xwmc181.2-F	TCCTTGACCCCTTGCACTAACT	BC3F3 population construction
Xwmc181.2-R	ATGGTTGGGAGCACTAGCTTGG	BC3F3 population construction
IN507-F	GCGATATACACTGGTCCAACA	BC3F3 population construction
IN507-R	TTTGACTGTAATTGCTATTCCGT	BC3F3 population construction
IN90-F	CGTCCTTAGTTCAGCATTATAGCAC	Fine mapping
IN90-R	CTACTTCTCGTTGTAGCCGTTG	Fine mapping
IN92-F	GCACCGTATTCTCTTTCGTC	Fine mapping
IN92-R	ATAATGCCACAATACGTACGA	Fine mapping
IN95-F	TGCTAGTGGTTAGTAACCGAGT	Fine mapping
IN95-R	CAATCCCCCAGAACCACAG	Fine mapping
IN50-F	CGGTTCCTGCTACTAGGTTGT	Fine mapping
IN50-R	TTGGTCGATTGTTTGCATAGGG	Fine mapping
IN900-F	CAAAACTCACCTCCGGTCCC	Fine mapping
IN900-R	CCCCAAGTGCTGCAACAATACAAC	Fine mapping
CAPS91-F	ATTCCAGAATGGAGACCCACGC	Fine mapping
CAPS91-R	GGACGGTCGCATTACGCGTTA	Fine mapping
TabHLH489-F	ATGGACGGGAAGGGCGCGA	Gene cloning
TabHLH489-S-F	ATGGACGCCAAGGGCGCGA	Gene cloning
TabHLH489-R	TTGGCAGGAGAAGAGGTCGGCG	Gene cloning
pTabHLH489-F	TGCTGAAACGGAAAAGTGACG	promoter cloning
pTabHLH489-R	CAAACGGCACGTCCACGG	promoter cloning
pTabHLH489-S-R	CAAACGGCTCGTCCGCCC	promoter cloning
TaSK2-F	ATGGAGCATTCGGCGCCGG	Gene cloning
TaSK2-R	GCTCCCCGCATGCACGAAAGC	Gene cloning
TaBZR1-F	ATGACGTCGGGGGCGGCCCGGG	Gene cloning
TaBZR1-R	TTTCGAGCCGACGCCGAGCGTGAGC	Gene cloning
LGY-dF	TTCTGCAGGTCGACTCTAGA	Overexpression plants identification
TabHLH489-KO-F	GGAGTGAGTACGGTGTGCAGATCCAGGGCGGAGACGTC	Knock out mutant identification
TabHLH489-KO-R	GAGTTGGATGCTGGATGGCGGAGGCAGCGGACGTAGTC	Knock out mutant identification
TaSK2-KO-F	GGAGTGAGTACGGTGTGCTTGAGCAGAAGCAGCAGGATG	Knock out mutant identification
TaSK2-KO-R	GAGTTGGATGCTGGATGGCAAGAACTGGCCGTGCAAACT	Knock out mutant identification
TaBRI1-3A/3B/3D-F	GGAGTGAGTACGGTGTGCAGCTTGATTGGGTCCGGTG	Knock out mutant identification
TaBRI1-3A/3B/3D-R	GAGTTGGATGCTGGATGGCGGTGTTTGATCTTGCCAATG	Knock out mutant identification
TaADPRF	GCTCTCCAACAACATTGCCAAC	RT-qPCR
TaADPRF	GCTTCTGCCTGTCACATACGC	RT-qPCR
TabHLH489-QF1	TTGGTCAATGCATCGATCGC	native TabHLH489 expression level
TabHLH489-QR1	TTCCAATGTGTCCCCAACCT	native TabHLH489 expression level
TabHLH489-QF2	AGATCCAGGGCGGAGACGTC	TabHLH489 expression level in overexpression lines
TabHLH489-QR2	CGGAGGCAGCGGACGTAGTC	TabHLH489 expression level in overexpression lines
TaEXPA2-QF	ACTTCTCCTCTCGTCGATGG	RT-qPCR
TaEXPA2-QR	AGCAGCCTCAGAATAGCCGAA	RT-qPCR
TaEXPA4-QF	CACTTCGGCCAGACCTTCGAG	RT-qPCR
TaEXPA4-QR	CCGTCTCTTCCCTCCAATGCTT	RT-qPCR
TaCPD-QF1	ATCCGATCAATCTCAGGCGG	RT-qPCR
TaCPD-QR1	CAGGCCACACATTTTACAAGCA	RT-qPCR
TaD2-QF	ATCTCATCCCCAAAGGATGG	RT-qPCR
TaD2-QR	CAAAAGGGGTGAAGCTGCTA	RT-qPCR
TaBZR1-QF	CCGCGTACAACCTCGTCA	RT-qPCR
TaBZR1-QR	CGACCTCGTGGATCCTCTC	RT-qPCR
TaBRI1-QF	ACCATCCTGAAGTTCCCACGCAA	RT-qPCR
TaBRI1-QR	TGCGCCGAAGAGATTCCACC	RT-qPCR
TaSK2-QF	CCGGTCACATCATCTCCACC	RT-qPCR
TaSK2-QR	AGCCTGAAAGACGATGCCAA	RT-qPCR
P6-CS-S	CTCGGGCTCTCTCTCCACCATCACAACAGCACAAAGGCAGCAGCAGC	Biotin labled fragment of P6-CS	5’-biotin labled
P6-CS-AS	GCTGCTGCTGCCTTTGTGCTGTTGTGATGGTGGAGAGAGAGCCCGAG	Biotin labled fragment of P6-CS
P6-SX-S	CTCGGGCTCTCTTTCCCTCTCTCTCTCCACGATCACAACAGCACAAAGGCAGCGGCAGC	Biotin labled fragment of P6-SX	5’-biotin labled
P6-SX-AS	GCTGCCGCTGCCTTTGTGCTGTTGTGATCGTGGAGAGAGAGAGGGAAAGAGAGCCCGAG	Biotin labled fragment of P6-SX
P6-SX-Mut-F	CTTTCCCTCTCTCTCTCCAAAATCACAACAG	pTabHLH489SX-mut construction
P6-SX-Mut-R	TTTGGAGAGAGAGAGGGAAAGAGAGCCCGAG	pTabHLH489SX-mut construction
pTaADPRF-QF	ACAATCCTTTTATCGCGTTGGTT	ChIP-qPCR
pTaADPRF-QR	AATCCAGTAGGAGATCACGCTCA	ChIP-qPCR
P1-F	CCCCTTAACTGAAATCTTGTGAC	ChIP-qPCR
P1-R	ATTAGAGTCATACCGAACCATGTC	ChIP-qPCR
P2-F	TCACGACGTCCGAAACCAGT	ChIP-qPCR
P2-R	TGCACACTCTGTTTGTATGTGTCT	ChIP-qPCR
P3-F	CCTCATTCCGACGATGACGTT	ChIP-qPCR
P3-R	GAAGACACAAACCTCGCACCC	ChIP-qPCR
P4-F	CCTGCGTTCAACAAGATTGCT	ChIP-qPCR
P4-R	TGCCAAAGAACCGTAGGCCAT	ChIP-qPCR
P5-F	ATGCAAGATGATCGAGCTCACA	ChIP-qPCR
P5-R	CCAGTGAACAACTCTCTCGCCTG	ChIP-qPCR
P6-F	CGTGTTTCTCGGGCTCTCTC	ChIP-qPCR
P6-R	GCACGTCCACGGAAAATCCTC	ChIP-qPCR
TabHLH489-Genotyping-F	AGGTGAGGAAGATTTGGTGT	Genotyping
TabHLH489-Genotyping-R	CCGTCGATGATATCTAGGCG	Genotyping
